# Supplementary material for: (E)-1-(2,5-Dichloro­thio­phen-3-yl)ethan­one [8-(trifluoro­meth­yl)quinolin-4-yl]hydrazone
Source: Acta Crystallogr Sect E Struct Rep Online. 2012 Feb 24;68(Pt 3):o790. doi: 10.1107/S1600536812005673 (PMC3297859; doi:10.1107/S1600536812005673)
Supplement: Supplementary file 1 [file e-68-0o790-sup1.cif]

##############################################################################
#                                                                            #
# This CIF contains the data in a paper accepted for publication in          #
# Acta Crystallographica Section E. It conforms to the requirements of       #
# Notes for Authors for Acta Crystallographica Section E, and has been       #
# peer reviewed under the auspices of the IUCr Commission on Journals.       #
#                                                                            #
# Full details of the Crystallographic Information File format               #
# are given in the paper "The Crystallographic Information File (CIF):       #
# a New Standard Archive File for Crystallography" by S. R. Hall, F. H.      #
# Allen and I. D. Brown [Acta Cryst. (1991), A47, 655-685].                  #
#                                                                            #
# The current version of the core CIF dictionary is obtainable from          #
# ftp://ftp.iucr.org/pub/cif_core.dic.                                       #
#                                                                            #
# Software is freely available for graphical display of the structure(s)     #
# in this CIF. For information consult the CIF software page                 #
# http://www.iucr.org/resources/cif/software.                                #
#                                                                            #
# This file may be used for bona fide research purposes within the           #
# scientific community so long as proper attribution is given to the journal # 
# article from which it was obtained.                                        #
#                                                                            #
##############################################################################
data_global
_audit_creation_method     'form.cif (version 2.0)'
_journal_data_validation_number     ?
_journal_date_recd_electronic     2012-01-17
_journal_date_accepted     2012-02-08
_journal_name_full     'Acta Crystallographica, Section E'
_journal_year     2012
_journal_volume     68
_journal_issue      3
_journal_page_first     o790
_journal_page_last     o790
_journal_paper_category     QO
_journal_paper_doi     10.1107/S1600536812005673
_journal_coeditor_code     KP2384
_publ_contact_author_name     'H. S. Yathirajan'
_publ_contact_author_address
;
Department of Studies in Chemistry
University of Mysore
Manasagangotri
Mysore 570 006
India
;
_publ_contact_author_email     yathirajan@hotmail.com
_publ_contact_author_fax     '91 821 2419363'
_publ_contact_author_phone     '91 821 2419656'
_publ_section_title
;
(<i>E</i>)-1-(2,5-Dichlorothiophen-3-yl)ethanone
[8-(trifluoromethyl)quinolin-4-yl]hydrazone
;
loop_
    _publ_author_name
    _publ_author_address
    'Dayananda, A. S.'
;
Department of Studies in Chemistry
University of Mysore
Manasagangotri
Mysore 570 006
India
;
    'Yathirajan, H. S.'
;
Department of Studies in Chemistry
University of Mysore
Manasagangotri
Mysore 570 006
India
;
    'Harrison, William T. A.'
;
Department of Chemistry
University of Aberdeen
Aberdeen AB24 3UE
Scotland
;
    'Slawin, Alexandra M. Z.'
;
School of Chemistry
University of St Andrews
St Andrews KY16 9ST
Scotland
;
data_I
_audit_creation_method     SHELXL97
_chemical_name_systematic
;
(<i>E</i>)-1-(2,5-Dichlorothiophen-3-yl)ethanone
[8-(trifluoromethyl)quinolin-4-yl]hydrazone
;
_chemical_name_common     ?
_chemical_formula_moiety     'C16 H10 Cl2 F3 N3 S'
_chemical_formula_sum     'C16 H10 Cl2 F3 N3 S'
_chemical_formula_iupac     'C16 H10 Cl2 F3 N3 S'
_chemical_formula_weight     404.23
_chemical_melting_point     ?
_symmetry_cell_setting     monoclinic
_symmetry_space_group_name_H-M     'P 21/c'
_symmetry_space_group_name_Hall     '-P 2ybc'
loop_
    _symmetry_equiv_pos_as_xyz
    'x, y, z'
    '-x, y+1/2, -z+1/2'
    '-x, -y, -z'
    'x, -y-1/2, z-1/2'
_cell_length_a     7.687(2)
_cell_length_b     14.392(5)
_cell_length_c     14.360(5)
_cell_angle_alpha     90.00
_cell_angle_beta     95.053(9)
_cell_angle_gamma     90.00
_cell_volume     1582.5(9)
_cell_formula_units_Z     4
_cell_measurement_reflns_used     4944
_cell_measurement_theta_min     2.0
_cell_measurement_theta_max     28.5
_cell_measurement_temperature     73(2)
_exptl_crystal_description     prism
_exptl_crystal_colour     colourless
_exptl_crystal_size_max     0.10
_exptl_crystal_size_mid     0.10
_exptl_crystal_size_min     0.10
_exptl_crystal_density_diffrn     1.697
_exptl_crystal_density_meas     ?
_exptl_crystal_density_method     'not measured'
_exptl_crystal_F_000     816
_exptl_absorpt_coefficient_mu     0.579
_exptl_absorpt_correction_type     none
_exptl_absorpt_process_details     ?
_exptl_absorpt_correction_T_min     .
_exptl_absorpt_correction_T_max     .
_exptl_special_details
;
;
_diffrn_ambient_temperature     73(2)
_diffrn_radiation_type     MoK\a
_diffrn_radiation_wavelength     0.71073
_diffrn_radiation_source     'fine-focus sealed tube'
_diffrn_radiation_monochromator     graphite
_diffrn_measurement_device_type     'Rigaku Mercury CCD'
_diffrn_measurement_method     \w
_diffrn_detector_area_resol_mean     ?
_diffrn_reflns_number     9805
_diffrn_reflns_av_R_equivalents     0.0822
_diffrn_reflns_av_sigmaI/netI     0.0781
_diffrn_reflns_theta_min     2.01
_diffrn_reflns_theta_max     25.37
_diffrn_reflns_theta_full     25.37
_diffrn_measured_fraction_theta_max     0.992
_diffrn_measured_fraction_theta_full     0.992
_diffrn_reflns_limit_h_min     -8
_diffrn_reflns_limit_h_max     9
_diffrn_reflns_limit_k_min     -17
_diffrn_reflns_limit_k_max     13
_diffrn_reflns_limit_l_min     -17
_diffrn_reflns_limit_l_max     16
_diffrn_standards_number     ?
_diffrn_standards_interval_count     ?
_diffrn_standards_interval_time     ?
_diffrn_standards_decay_%     0
_refine_special_details
;
 Refinement of F^2^ against ALL reflections.  The weighted R-factor wR and
 goodness of fit S are based on F^2^, conventional R-factors R are based
 on F, with F set to zero for negative F^2^. The threshold expression of
 F^2^ > 2sigma(F^2^) is used only for calculating R-factors(gt) etc. and is
 not relevant to the choice of reflections for refinement.  R-factors based
 on F^2^ are statistically about twice as large as those based on F, and R-
 factors based on ALL data will be even larger.
;
_reflns_number_total     2897
_reflns_number_gt     2369
_reflns_threshold_expression     I>2\s(I)
_refine_ls_structure_factor_coef     Fsqd
_refine_ls_matrix_type     full
_refine_ls_R_factor_all     0.0617
_refine_ls_R_factor_gt     0.0488
_refine_ls_wR_factor_gt     0.1160
_refine_ls_wR_factor_ref     0.1277
_refine_ls_goodness_of_fit_ref     1.061
_refine_ls_restrained_S_all     1.061
_refine_ls_number_reflns     2897
_refine_ls_number_parameters     231
_refine_ls_number_restraints     0
_refine_ls_hydrogen_treatment     mixed
_refine_ls_weighting_scheme     calc
_refine_ls_weighting_details
       'calc w = 1/[\s^2^(Fo^2^)+(0.0544P)^2^+0.0123P] where P=(Fo^2^+2Fc^2^)/3'
_atom_sites_solution_hydrogens     geom
_atom_sites_solution_primary     direct
_atom_sites_solution_secondary     difmap
_refine_ls_shift/su_max     0.000
_refine_ls_shift/su_mean     0.000
_refine_diff_density_max     0.353
_refine_diff_density_min     -0.372
_refine_ls_extinction_method     'SHELXL97 (Sheldrick, 2008)'
_refine_ls_extinction_coef     ?
loop_
    _atom_type_symbol
    _atom_type_description
    _atom_type_scat_dispersion_real
    _atom_type_scat_dispersion_imag
    _atom_type_scat_source
    'C' 'C' 0.0033 0.0016
                         'International Tables Vol C Tables 4.2.6.8 and 6.1.1.4'
    'H' 'H' 0.0000 0.0000
                         'International Tables Vol C Tables 4.2.6.8 and 6.1.1.4'
    'N' 'N' 0.0061 0.0033
                         'International Tables Vol C Tables 4.2.6.8 and 6.1.1.4'
    'F' 'F' 0.0171 0.0103
                         'International Tables Vol C Tables 4.2.6.8 and 6.1.1.4'
    'S' 'S' 0.1246 0.1234
                         'International Tables Vol C Tables 4.2.6.8 and 6.1.1.4'
    'Cl' 'Cl' 0.1484 0.1585
                         'International Tables Vol C Tables 4.2.6.8 and 6.1.1.4'
_computing_data_collection     'CrystalClear (Rigaku, 2009)'
_computing_cell_refinement     'CrystalClear (Rigaku, 2009)'
_computing_data_reduction     'CrystalClear (Rigaku, 2009)'
_computing_structure_solution     'SHELXS97 (Sheldrick, 2008)'
_computing_structure_refinement     'SHELXL97 (Sheldrick, 2008)'
_computing_molecular_graphics     'ORTEP-3 (Farrugia, 1997)'
_computing_publication_material     'SHELXL97 (Sheldrick, 2008)'
loop_
    _atom_site_type_symbol
    _atom_site_label
    _atom_site_fract_x
    _atom_site_fract_y
    _atom_site_fract_z
    _atom_site_U_iso_or_equiv
    _atom_site_adp_type
    _atom_site_calc_flag
    _atom_site_refinement_flags
    _atom_site_occupancy
    _atom_site_symmetry_multiplicity
    _atom_site_disorder_assembly
    _atom_site_disorder_group
    C C1 0.4410(3) 0.25700(19) 0.39915(18) 0.0193(6) Uani d . 1 1 . .
    C C2 0.5208(3) 0.16942(18) 0.42084(19) 0.0196(6) Uani d . 1 1 . .
    C C3 0.5718(3) 0.1444(2) 0.51114(19) 0.0233(6) Uani d . 1 1 . .
    H H3 0.6244 0.0855 0.5241 0.028 Uiso calc R 1 1 . .
    C C4 0.5458(3) 0.20637(19) 0.58497(19) 0.0222(6) Uani d . 1 1 . .
    H H4 0.5840 0.1896 0.6474 0.027 Uiso calc R 1 1 . .
    C C5 0.4662(3) 0.29017(19) 0.56742(18) 0.0212(6) Uani d . 1 1 . .
    H H5 0.4475 0.3304 0.6180 0.025 Uiso calc R 1 1 . .
    C C6 0.4113(3) 0.31781(19) 0.47515(19) 0.0184(6) Uani d . 1 1 . .
    C C7 0.3276(3) 0.40483(18) 0.45162(18) 0.0185(6) Uani d . 1 1 . .
    C C8 0.2886(3) 0.4263(2) 0.35855(19) 0.0227(6) Uani d . 1 1 . .
    H H8 0.2367 0.4842 0.3407 0.027 Uiso calc R 1 1 . .
    C C9 0.3269(3) 0.3612(2) 0.29090(19) 0.0213(6) Uani d . 1 1 . .
    H H9 0.2985 0.3779 0.2274 0.026 Uiso calc R 1 1 . .
    C C10 0.1600(3) 0.59983(19) 0.56281(18) 0.0187(6) Uani d . 1 1 . .
    C C11 0.1918(3) 0.5794(2) 0.66590(19) 0.0241(6) Uani d . 1 1 . .
    H H11A 0.1622 0.5145 0.6775 0.036 Uiso calc R 1 1 . .
    H H11B 0.1188 0.6203 0.7007 0.036 Uiso calc R 1 1 . .
    H H11C 0.3151 0.5902 0.6864 0.036 Uiso calc R 1 1 . .
    C C12 0.0773(3) 0.68922(19) 0.53327(18) 0.0181(6) Uani d . 1 1 . .
    C C13 0.0493(3) 0.76274(19) 0.59770(19) 0.0210(6) Uani d . 1 1 . .
    H H13 0.0760 0.7573 0.6633 0.025 Uiso calc R 1 1 . .
    C C14 -0.0183(3) 0.83985(18) 0.55647(19) 0.0203(6) Uani d . 1 1 . .
    C C15 0.0230(3) 0.71698(18) 0.44394(18) 0.0201(6) Uani d . 1 1 . .
    C C16 0.5511(3) 0.1035(2) 0.3424(2) 0.0260(7) Uani d . 1 1 . .
    N N1 0.3989(3) 0.27860(16) 0.30701(15) 0.0210(5) Uani d . 1 1 . .
    N N2 0.2884(3) 0.46492(16) 0.52193(17) 0.0218(5) Uani d . 1 1 . .
    H H1 0.310(3) 0.449(2) 0.578(2) 0.026 Uiso d . 1 1 . .
    N N3 0.2058(3) 0.54653(15) 0.49702(15) 0.0205(5) Uani d . 1 1 . .
    F F1 0.65951(18) 0.13668(11) 0.28208(10) 0.0273(4) Uani d . 1 1 . .
    F F2 0.6221(2) 0.02239(12) 0.37478(12) 0.0380(5) Uani d . 1 1 . .
    F F3 0.40389(19) 0.07936(12) 0.28996(12) 0.0349(5) Uani d . 1 1 . .
    S S1 -0.05583(8) 0.82904(5) 0.43743(5) 0.0231(2) Uani d . 1 1 . .
    Cl Cl1 0.01844(9) 0.65772(5) 0.34012(5) 0.0280(2) Uani d . 1 1 . .
    Cl Cl2 -0.06338(9) 0.94308(5) 0.60984(5) 0.0289(2) Uani d . 1 1 . .
loop_
    _atom_site_aniso_label
    _atom_site_aniso_U_11
    _atom_site_aniso_U_22
    _atom_site_aniso_U_33
    _atom_site_aniso_U_12
    _atom_site_aniso_U_13
    _atom_site_aniso_U_23
    C1 0.0184(12) 0.0234(16) 0.0161(14) -0.0038(11) 0.0015(10) -0.0023(12)
    C2 0.0190(12) 0.0205(16) 0.0196(16) -0.0017(11) 0.0034(11) -0.0028(12)
    C3 0.0211(13) 0.0273(17) 0.0218(16) -0.0003(11) 0.0026(11) 0.0042(13)
    C4 0.0231(13) 0.0282(18) 0.0151(15) 0.0004(12) 0.0000(11) 0.0022(12)
    C5 0.0220(13) 0.0256(17) 0.0156(15) -0.0015(12) 0.0000(11) -0.0028(12)
    C6 0.0174(13) 0.0203(16) 0.0173(15) -0.0031(11) 0.0007(11) -0.0022(11)
    C7 0.0165(12) 0.0216(16) 0.0173(15) -0.0027(11) 0.0017(10) -0.0038(11)
    C8 0.0237(13) 0.0241(17) 0.0199(16) 0.0004(12) 0.0004(11) 0.0024(12)
    C9 0.0233(14) 0.0282(17) 0.0118(14) -0.0020(12) -0.0017(11) 0.0002(12)
    C10 0.0151(12) 0.0232(16) 0.0174(15) -0.0018(11) 0.0000(10) 0.0002(12)
    C11 0.0275(14) 0.0244(17) 0.0202(16) 0.0045(12) 0.0008(11) -0.0006(12)
    C12 0.0172(12) 0.0201(15) 0.0166(15) -0.0036(11) 0.0002(10) 0.0001(11)
    C13 0.0239(13) 0.0220(16) 0.0170(15) -0.0014(11) 0.0013(11) -0.0005(12)
    C14 0.0249(14) 0.0184(16) 0.0178(15) -0.0001(11) 0.0025(11) -0.0007(11)
    C15 0.0241(13) 0.0205(16) 0.0158(15) -0.0029(11) 0.0019(11) -0.0034(12)
    C16 0.0266(14) 0.0247(18) 0.0271(17) -0.0027(13) 0.0049(12) -0.0022(13)
    N1 0.0237(11) 0.0243(14) 0.0148(12) -0.0025(10) 0.0010(9) 0.0000(10)
    N2 0.0274(11) 0.0222(14) 0.0154(12) 0.0021(10) -0.0008(10) 0.0006(11)
    N3 0.0238(11) 0.0186(13) 0.0185(13) 0.0020(9) -0.0007(9) -0.0003(10)
    F1 0.0267(8) 0.0366(11) 0.0194(9) -0.0026(7) 0.0063(7) -0.0057(7)
    F2 0.0598(11) 0.0226(10) 0.0330(11) 0.0107(8) 0.0116(9) -0.0022(8)
    F3 0.0309(9) 0.0410(12) 0.0332(10) -0.0128(7) 0.0056(7) -0.0185(8)
    S1 0.0268(4) 0.0227(5) 0.0193(4) 0.0011(3) -0.0002(3) 0.0026(3)
    Cl1 0.0410(4) 0.0286(5) 0.0140(4) 0.0020(3) -0.0001(3) -0.0011(3)
    Cl2 0.0384(4) 0.0216(5) 0.0276(5) 0.0048(3) 0.0070(3) -0.0021(3)
_geom_special_details
;
 All esds (except the esd in the dihedral angle between two l.s. planes)
 are estimated using the full covariance matrix.  The cell esds are taken
 into account individually in the estimation of esds in distances, angles
 and torsion angles; correlations between esds in cell parameters are only
 used when they are defined by crystal symmetry.  An approximate (isotropic)
 treatment of cell esds is used for estimating esds involving l.s. planes.
;
loop_
    _geom_bond_atom_site_label_1
    _geom_bond_atom_site_label_2
    _geom_bond_site_symmetry_2
    _geom_bond_distance
    _geom_bond_publ_flag
    C1 N1 . 1.370(3) ?
    C1 C2 . 1.424(4) ?
    C1 C6 . 1.433(4) ?
    C2 C3 . 1.369(4) ?
    C2 C16 . 1.507(4) ?
    C3 C4 . 1.413(4) ?
    C3 H3 . 0.9500 ?
    C4 C5 . 1.366(4) ?
    C4 H4 . 0.9500 ?
    C5 C6 . 1.412(4) ?
    C5 H5 . 0.9500 ?
    C6 C7 . 1.435(4) ?
    C7 C8 . 1.379(4) ?
    C7 N2 . 1.383(3) ?
    C8 C9 . 1.400(4) ?
    C8 H8 . 0.9500 ?
    C9 N1 . 1.323(3) ?
    C9 H9 . 0.9500 ?
    C10 N3 . 1.290(3) ?
    C10 C12 . 1.481(4) ?
    C10 C11 . 1.508(4) ?
    C11 H11A . 0.9800 ?
    C11 H11B . 0.9800 ?
    C11 H11C . 0.9800 ?
    C12 C15 . 1.373(4) ?
    C12 C13 . 1.434(4) ?
    C13 C14 . 1.341(4) ?
    C13 H13 . 0.9500 ?
    C14 S1 . 1.715(3) ?
    C14 Cl2 . 1.721(3) ?
    C15 Cl1 . 1.715(3) ?
    C15 S1 . 1.722(3) ?
    C16 F1 . 1.342(3) ?
    C16 F3 . 1.349(3) ?
    C16 F2 . 1.353(3) ?
    N2 N3 . 1.368(3) ?
    N2 H1 . 0.85(3) ?
loop_
    _geom_angle_atom_site_label_1
    _geom_angle_atom_site_label_2
    _geom_angle_atom_site_label_3
    _geom_angle_site_symmetry_1
    _geom_angle_site_symmetry_3
    _geom_angle
    _geom_angle_publ_flag
    N1 C1 C2 . . 118.2(2) ?
    N1 C1 C6 . . 123.9(3) ?
    C2 C1 C6 . . 117.9(2) ?
    C3 C2 C1 . . 121.5(2) ?
    C3 C2 C16 . . 119.5(3) ?
    C1 C2 C16 . . 119.1(2) ?
    C2 C3 C4 . . 119.8(3) ?
    C2 C3 H3 . . 120.1 ?
    C4 C3 H3 . . 120.1 ?
    C5 C4 C3 . . 120.6(3) ?
    C5 C4 H4 . . 119.7 ?
    C3 C4 H4 . . 119.7 ?
    C4 C5 C6 . . 120.9(2) ?
    C4 C5 H5 . . 119.5 ?
    C6 C5 H5 . . 119.5 ?
    C5 C6 C1 . . 119.2(3) ?
    C5 C6 C7 . . 123.9(2) ?
    C1 C6 C7 . . 116.9(2) ?
    C8 C7 N2 . . 121.7(3) ?
    C8 C7 C6 . . 118.6(2) ?
    N2 C7 C6 . . 119.7(2) ?
    C7 C8 C9 . . 118.8(3) ?
    C7 C8 H8 . . 120.6 ?
    C9 C8 H8 . . 120.6 ?
    N1 C9 C8 . . 126.2(3) ?
    N1 C9 H9 . . 116.9 ?
    C8 C9 H9 . . 116.9 ?
    N3 C10 C12 . . 116.4(2) ?
    N3 C10 C11 . . 124.9(2) ?
    C12 C10 C11 . . 118.6(2) ?
    C10 C11 H11A . . 109.5 ?
    C10 C11 H11B . . 109.5 ?
    H11A C11 H11B . . 109.5 ?
    C10 C11 H11C . . 109.5 ?
    H11A C11 H11C . . 109.5 ?
    H11B C11 H11C . . 109.5 ?
    C15 C12 C13 . . 109.7(2) ?
    C15 C12 C10 . . 127.5(2) ?
    C13 C12 C10 . . 122.8(2) ?
    C14 C13 C12 . . 113.6(2) ?
    C14 C13 H13 . . 123.2 ?
    C12 C13 H13 . . 123.2 ?
    C13 C14 S1 . . 112.9(2) ?
    C13 C14 Cl2 . . 127.1(2) ?
    S1 C14 Cl2 . . 119.95(16) ?
    C12 C15 Cl1 . . 130.4(2) ?
    C12 C15 S1 . . 113.6(2) ?
    Cl1 C15 S1 . . 115.99(15) ?
    F1 C16 F3 . . 105.6(2) ?
    F1 C16 F2 . . 105.9(2) ?
    F3 C16 F2 . . 105.3(2) ?
    F1 C16 C2 . . 113.8(2) ?
    F3 C16 C2 . . 113.7(2) ?
    F2 C16 C2 . . 111.8(2) ?
    C9 N1 C1 . . 115.6(2) ?
    N3 N2 C7 . . 118.2(2) ?
    N3 N2 H1 . . 122.0(19) ?
    C7 N2 H1 . . 119.7(19) ?
    C10 N3 N2 . . 118.0(2) ?
    C14 S1 C15 . . 90.19(12) ?
loop_
    _geom_torsion_atom_site_label_1
    _geom_torsion_atom_site_label_2
    _geom_torsion_atom_site_label_3
    _geom_torsion_atom_site_label_4
    _geom_torsion_site_symmetry_1
    _geom_torsion_site_symmetry_2
    _geom_torsion_site_symmetry_3
    _geom_torsion_site_symmetry_4
    _geom_torsion
    _geom_torsion_publ_flag
    N1 C1 C2 C3 . . . . 177.8(2) ?
    C6 C1 C2 C3 . . . . -1.5(3) ?
    N1 C1 C2 C16 . . . . -1.6(3) ?
    C6 C1 C2 C16 . . . . 179.1(2) ?
    C1 C2 C3 C4 . . . . -0.2(4) ?
    C16 C2 C3 C4 . . . . 179.2(2) ?
    C2 C3 C4 C5 . . . . 1.7(4) ?
    C3 C4 C5 C6 . . . . -1.3(4) ?
    C4 C5 C6 C1 . . . . -0.4(4) ?
    C4 C5 C6 C7 . . . . -179.8(2) ?
    N1 C1 C6 C5 . . . . -177.4(2) ?
    C2 C1 C6 C5 . . . . 1.8(3) ?
    N1 C1 C6 C7 . . . . 1.9(3) ?
    C2 C1 C6 C7 . . . . -178.8(2) ?
    C5 C6 C7 C8 . . . . 176.4(2) ?
    C1 C6 C7 C8 . . . . -2.9(3) ?
    C5 C6 C7 N2 . . . . -3.4(4) ?
    C1 C6 C7 N2 . . . . 177.2(2) ?
    N2 C7 C8 C9 . . . . -178.1(2) ?
    C6 C7 C8 C9 . . . . 2.1(3) ?
    C7 C8 C9 N1 . . . . -0.1(4) ?
    N3 C10 C12 C15 . . . . 9.2(4) ?
    C11 C10 C12 C15 . . . . -173.4(2) ?
    N3 C10 C12 C13 . . . . -168.0(2) ?
    C11 C10 C12 C13 . . . . 9.4(3) ?
    C15 C12 C13 C14 . . . . -1.2(3) ?
    C10 C12 C13 C14 . . . . 176.4(2) ?
    C12 C13 C14 S1 . . . . 0.8(3) ?
    C12 C13 C14 Cl2 . . . . -177.83(18) ?
    C13 C12 C15 Cl1 . . . . -177.8(2) ?
    C10 C12 C15 Cl1 . . . . 4.7(4) ?
    C13 C12 C15 S1 . . . . 1.1(3) ?
    C10 C12 C15 S1 . . . . -176.42(19) ?
    C3 C2 C16 F1 . . . . -117.2(3) ?
    C1 C2 C16 F1 . . . . 62.2(3) ?
    C3 C2 C16 F3 . . . . 121.8(3) ?
    C1 C2 C16 F3 . . . . -58.8(3) ?
    C3 C2 C16 F2 . . . . 2.7(3) ?
    C1 C2 C16 F2 . . . . -177.8(2) ?
    C8 C9 N1 C1 . . . . -1.0(4) ?
    C2 C1 N1 C9 . . . . -179.3(2) ?
    C6 C1 N1 C9 . . . . 0.0(3) ?
    C8 C7 N2 N3 . . . . 1.3(3) ?
    C6 C7 N2 N3 . . . . -178.8(2) ?
    C12 C10 N3 N2 . . . . 177.7(2) ?
    C11 C10 N3 N2 . . . . 0.5(4) ?
    C7 N2 N3 C10 . . . . 175.9(2) ?
    C13 C14 S1 C15 . . . . -0.2(2) ?
    Cl2 C14 S1 C15 . . . . 178.60(17) ?
    C12 C15 S1 C14 . . . . -0.6(2) ?
    Cl1 C15 S1 C14 . . . . 178.47(16) ?
