# Supplementary material for: (E)-1-(2,5-Dichloro­thio­phen-3-yl)ethan­one [8-(trifluoro­meth­yl)quinolin-4-yl]hydrazone
Source: Acta Crystallogr Sect E Struct Rep Online. 2012 Feb 24;68(Pt 3):o790. doi: 10.1107/S1600536812005673 (PMC3297859; doi:10.1107/S1600536812005673)
Supplement: Supplementary file 2 [file e-68-0o790-Isup2.hkl]

# 
# h,k,l, Fc-squared, Fo-squared, sigma(Fo-squared) and status flag 
# 
data_I
_shelx_title '  HST1175   amsz DATA' 
_shelx_refln_list_code          4 
_shelx_F_calc_maximum      255.80 
_exptl_crystal_F_000       816.00 
_reflns_d_resolution_high  0.8294 
 
loop_ 
 _symmetry_equiv_pos_as_xyz 
 'x, y, z' 
 '-x, y+1/2, -z+1/2' 
 '-x, -y, -z' 
 'x, -y-1/2, z-1/2' 
 
_cell_length_a     7.6870 
_cell_length_b    14.3920 
_cell_length_c    14.3600 
_cell_angle_alpha  90.000 
_cell_angle_beta   95.053 
_cell_angle_gamma  90.000 
 
_shelx_F_squared_multiplier     1.000 
 
loop_ 
 _refln_index_h 
 _refln_index_k 
 _refln_index_l 
 _refln_F_squared_calc 
 _refln_F_squared_meas 
 _refln_F_squared_sigma 
 _refln_observed_status 
   1   0   0      274.40      252.24     13.13 o 
   2   0   0    36278.44    36850.09   1411.37 o 
   3   0   0    16229.09    14724.84    294.53 o 
   4   0   0      233.60      351.05     36.43 o 
   5   0   0     1261.93     1115.40    123.45 o 
   6   0   0       69.81       99.70     29.20 o 
   7   0   0       40.96       48.01     18.27 o 
   8   0   0     2386.48     4057.71    296.23 o 
   9   0   0      143.05      125.85     37.26 o 
   1   1   0      223.45      211.51      8.63 o 
   2   1   0     2699.79     2836.83     51.61 o 
   3   1   0      518.71      487.46     18.20 o 
   4   1   0      268.10      329.28     37.59 o 
   5   1   0      215.23      213.59     18.64 o 
   6   1   0        4.35        6.39      3.97 o 
   7   1   0      256.35      217.89     24.71 o 
   8   1   0       90.77       94.27     13.78 o 
   9   1   0      282.49      307.47     61.82 o 
   0   2   0     2813.50     2792.62     78.48 o 
   1   2   0       74.36       68.15      5.44 o 
   2   2   0    26592.69    25713.68    825.90 o 
   3   2   0       48.11       47.70      3.97 o 
   4   2   0     1154.44     1097.47     31.93 o 
   5   2   0      125.74      129.69     10.69 o 
   6   2   0        1.06        2.91      2.89 o 
   7   2   0       97.29      123.75     12.08 o 
   8   2   0        0.16       19.70      8.26 o 
   9   2   0       59.14       57.84     11.55 o 
   1   3   0        0.39        0.05      1.78 o 
   2   3   0      571.32      497.72     18.54 o 
   3   3   0      210.88      191.83     14.04 o 
   4   3   0    10192.44    11131.90    428.69 o 
   5   3   0      958.87     1037.90     49.17 o 
   6   3   0       27.35       31.91      4.13 o 
   7   3   0        0.02        3.64      2.83 o 
   8   3   0       80.31      110.28     14.46 o 
   9   3   0       27.33       11.70     10.62 o 
   0   4   0     4885.40     4690.35    104.69 o 
   1   4   0      541.69      506.60     23.80 o 
   2   4   0       38.48       27.62      2.97 o 
   3   4   0     1646.96     1590.81     48.63 o 
   4   4   0        6.07        9.71      3.45 o 
   5   4   0        0.37        1.00      2.85 o 
   6   4   0     1138.01     1207.59     55.74 o 
   7   4   0       15.57       22.74      4.14 o 
   8   4   0       13.38        2.11      4.40 o 
   1   5   0      793.49      777.39     29.33 o 
   2   5   0     2137.19     2333.88     66.92 o 
   3   5   0     1380.73     1368.45     57.74 o 
   4   5   0      137.34      122.04      9.09 o 
   5   5   0      467.40      476.91     34.71 o 
   6   5   0      714.34      727.51     47.64 o 
   7   5   0        0.36        5.84      4.16 o 
   8   5   0       12.54       19.69      9.44 o 
   0   6   0      861.92      902.83    135.92 o 
   1   6   0     2484.25     2010.72    142.79 o 
   2   6   0     4541.19     4583.72    139.99 o 
   3   6   0     2635.11     2454.32     41.78 o 
   4   6   0      989.08      977.61     31.21 o 
   5   6   0       62.06       62.35      6.13 o 
   6   6   0      183.04      172.99     26.64 o 
   7   6   0       37.46       25.77     15.61 o 
   8   6   0      158.80      130.52     27.49 o 
   1   7   0      121.36      114.36     14.17 o 
   2   7   0     2741.37     2564.14    236.08 o 
   3   7   0      526.34      506.70     32.52 o 
   4   7   0     1668.65     1701.40     92.81 o 
   5   7   0      976.73     1011.06     78.05 o 
   6   7   0      111.50       85.51     10.89 o 
   7   7   0      169.39      212.18     44.43 o 
   8   7   0      373.91      358.22     52.01 o 
   0   8   0     4854.34     4809.47    167.37 o 
   1   8   0     3246.38     3149.80    121.80 o 
   2   8   0     1655.97     1697.37     73.67 o 
   3   8   0        7.05        6.64      3.65 o 
   4   8   0      347.73      310.32     29.25 o 
   5   8   0       39.84       52.27      7.24 o 
   6   8   0      890.57      882.76     53.60 o 
   7   8   0      416.12      459.20    104.17 o 
   8   8   0      287.79      316.01     63.68 o 
   1   9   0      558.61      556.14     54.58 o 
   2   9   0     1207.63     1318.13     61.49 o 
   3   9   0      998.94     1010.55     84.52 o 
   4   9   0      152.35      158.38     26.13 o 
   5   9   0        2.90       11.15      4.04 o 
   6   9   0      476.66      477.12     80.35 o 
   7   9   0       50.59       83.01     39.25 o 
   0  10   0     3225.02     3268.26    136.44 o 
   1  10   0     3827.09     4110.11    150.46 o 
   2  10   0      938.25      900.54     61.79 o 
   3  10   0     2133.17     2183.92     92.92 o 
   4  10   0      793.24      857.45     79.36 o 
   5  10   0       44.26       35.34      9.30 o 
   6  10   0        0.05       14.67      8.86 o 
   7  10   0       52.91       46.75     16.55 o 
   1  11   0      471.32      457.56     59.43 o 
   2  11   0       23.82       32.27      5.64 o 
   3  11   0     1669.53     1747.37    112.61 o 
   4  11   0      263.85      246.92     97.39 o 
   5  11   0      318.75      302.64     59.46 o 
   6  11   0       47.97       71.33     29.22 o 
   0  12   0      993.20      953.46    135.96 o 
   1  12   0      881.93      733.20    182.67 o 
   2  12   0     1161.38     1213.19    106.37 o 
   3  12   0      214.91      220.70     29.92 o 
   4  12   0      113.42      137.15     35.63 o 
   5  12   0      196.61      214.37     41.92 o 
   6  12   0        0.10       11.09      8.18 o 
   1  13   0        3.33        1.25      6.50 o 
   2  13   0       81.84       60.55     31.48 o 
   3  13   0       70.96       70.01     10.84 o 
   4  13   0        2.53        7.84      8.83 o 
   5  13   0        2.13       -5.35     10.81 o 
   6  13   0       19.20       21.21     19.67 o 
   0  14   0        3.14       13.11     10.20 o 
   1  14   0       92.54      108.40     28.15 o 
   2  14   0        1.52       11.52     13.84 o 
   3  14   0       75.50       57.58     12.80 o 
   4  14   0        0.02       12.72      9.32 o 
   5  14   0       61.13       30.79     45.54 o 
   1  15   0       34.77       49.58      9.79 o 
   2  15   0       92.71       90.36     23.81 o 
   3  15   0      572.04      461.42    111.57 o 
   4  15   0      115.66      146.19     27.52 o 
   0  16   0      404.09      326.38    123.26 o 
   1  16   0        2.31        2.06     12.48 o 
   2  16   0       46.78       53.48     18.97 o 
   3  16   0      213.23      154.71     35.54 o 
   1  17   0        3.45       -7.61     15.62 o 
  -9   1   1        2.56       -3.68     21.13 o 
  -8   1   1      117.16      132.25     18.68 o 
  -7   1   1      108.79      100.79      9.59 o 
  -6   1   1     1263.58     1360.50     57.41 o 
  -5   1   1      216.64      275.12     29.84 o 
  -4   1   1       32.28       33.58      3.05 o 
  -3   1   1        1.41        2.08      1.32 o 
  -2   1   1     2542.64     2519.81     34.68 o 
  -1   1   1      454.31      381.16     16.23 o 
   0   1   1       23.72       23.23      6.17 o 
   1   1   1      350.89      359.26     22.79 o 
   2   1   1    33078.27    31679.15   1213.19 o 
   3   1   1      994.55      948.69     29.98 o 
   4   1   1     2246.34     2015.20     92.58 o 
   5   1   1      110.54      138.14     12.49 o 
   6   1   1      624.29      599.30     46.34 o 
   7   1   1     1107.32     1294.19    168.99 o 
   8   1   1        2.84       27.54      9.77 o 
   9   1   1      351.27      402.92     62.82 o 
  -9   2   1      107.31       87.96     28.38 o 
  -8   2   1      775.85      800.06     89.88 o 
  -7   2   1      215.30      154.65     33.71 o 
  -6   2   1     4076.13     4571.04    215.06 o 
  -5   2   1     2688.48     2693.83    115.91 o 
  -4   2   1     4276.89     3965.45    107.02 o 
  -3   2   1     5540.17     5439.62    126.26 o 
  -2   2   1    65435.43    67190.73   1658.23 o 
  -1   2   1       55.26       82.19      8.36 o 
   0   2   1     5092.05     4880.06     70.82 o 
   1   2   1      178.64      188.72     11.52 o 
   2   2   1     4713.93     5029.30    112.57 o 
   3   2   1      266.20      293.86     15.04 o 
   4   2   1     1476.76     1411.03     74.51 o 
   5   2   1       15.21       19.50      2.69 o 
   6   2   1     2367.29     2261.01     79.73 o 
   7   2   1      104.25      120.19     18.79 o 
   8   2   1        4.31        2.01      6.73 o 
   9   2   1       15.29       15.42     10.50 o 
  -9   3   1        1.42       19.92      7.56 o 
  -8   3   1       83.38      102.77     16.69 o 
  -7   3   1      316.48      242.54     61.79 o 
  -6   3   1      322.18      312.79     20.61 o 
  -5   3   1        1.89        5.35      2.58 o 
  -4   3   1     6212.77     6259.92    136.79 o 
  -3   3   1      117.12      131.79      9.97 o 
  -2   3   1      187.77      191.56     10.42 o 
  -1   3   1     1448.85     1335.46     22.58 o 
   0   3   1      254.28      228.78     11.57 o 
   1   3   1     2991.48     3013.97    100.08 o 
   2   3   1      381.00      331.62     16.85 o 
   3   3   1     2915.99     2628.50     73.07 o 
   4   3   1      413.39      393.69     19.58 o 
   5   3   1     1209.04     1220.21     62.73 o 
   6   3   1      621.93      714.24     43.83 o 
   7   3   1      975.08      938.78     61.25 o 
   8   3   1      387.46      530.02     56.51 o 
   9   3   1       78.91       85.64     13.21 o 
  -9   4   1      329.81      339.79     77.92 o 
  -8   4   1      896.64      944.09    123.21 o 
  -7   4   1      466.10      507.45     34.88 o 
  -6   4   1     3364.11     3606.15    127.69 o 
  -5   4   1        5.19        1.85      2.33 o 
  -4   4   1    16298.91    16008.46    252.63 o 
  -3   4   1      433.37      445.00     14.30 o 
  -2   4   1      389.20      378.03     22.14 o 
  -1   4   1      975.05      908.82     28.25 o 
   0   4   1      876.48      909.23     50.87 o 
   1   4   1     2022.21     1865.73     35.40 o 
   2   4   1     1535.28     1354.25     53.53 o 
   3   4   1      240.69      259.44     19.38 o 
   4   4   1     1318.39     1495.90     51.24 o 
   5   4   1        0.15        1.08      3.46 o 
   6   4   1     1198.53     1232.33     62.24 o 
   7   4   1       79.88       91.47     11.70 o 
   8   4   1        2.12        5.45      6.56 o 
  -8   5   1      140.94      119.45     17.09 o 
  -7   5   1      420.51      389.05     55.97 o 
  -6   5   1     2690.24     2934.72    147.64 o 
  -5   5   1       17.07       18.30      2.91 o 
  -4   5   1      160.62      183.84     15.89 o 
  -3   5   1     1420.46     1291.37     40.29 o 
  -2   5   1      139.58      144.21     11.62 o 
  -1   5   1     1165.68     1109.74     66.12 o 
   0   5   1       43.82       47.36      6.02 o 
   1   5   1       69.67       64.23      9.37 o 
   2   5   1     1043.39     1086.62     52.23 o 
   3   5   1     1301.94     1426.07     42.00 o 
   4   5   1       11.05       17.85      3.80 o 
   5   5   1      159.12      169.69     17.94 o 
   6   5   1      206.03      191.84     18.86 o 
   7   5   1        1.97        4.54      3.77 o 
   8   5   1      519.39      486.87     58.43 o 
  -8   6   1      261.74      253.46     51.34 o 
  -7   6   1       18.44        1.74      7.79 o 
  -6   6   1      440.77      389.95     29.82 o 
  -5   6   1        1.28        5.76      3.42 o 
  -4   6   1      602.19      643.27     32.67 o 
  -3   6   1      148.83      176.06     14.00 o 
  -2   6   1     2491.27     2509.58     71.99 o 
  -1   6   1      746.52      770.87     45.28 o 
   0   6   1        0.09        1.25      2.19 o 
   1   6   1      646.79      637.97     32.84 o 
   2   6   1     2370.33     2444.57     89.12 o 
   3   6   1      193.23      183.58     17.60 o 
   4   6   1      713.60      681.02     38.13 o 
   5   6   1      613.65      616.99     48.34 o 
   6   6   1      969.83     1073.31     94.33 o 
   7   6   1      198.85      183.54     33.51 o 
   8   6   1       16.87        6.98      7.14 o 
  -8   7   1      110.18       69.42     23.06 o 
  -7   7   1      519.54      610.99    128.47 o 
  -6   7   1      560.16      569.83     37.36 o 
  -5   7   1      163.80      170.29     18.85 o 
  -4   7   1      293.28      294.77     21.59 o 
  -3   7   1      805.14      810.97     32.85 o 
  -2   7   1      490.65      377.25     17.49 o 
  -1   7   1      157.68      195.92     16.86 o 
   0   7   1     1607.43     1792.08     66.79 o 
   1   7   1     5785.73     5359.32    182.50 o 
   2   7   1        9.54        8.81      3.99 o 
   3   7   1     1598.48     1792.75     71.30 o 
   4   7   1      311.35      332.97     28.89 o 
   5   7   1        8.61        1.18      4.69 o 
   6   7   1      129.77      131.96     26.57 o 
   7   7   1      160.37      121.72     23.04 o 
   8   7   1       25.01       42.85     11.68 o 
  -8   8   1        7.71       16.47     12.88 o 
  -7   8   1      763.31      608.40    117.26 o 
  -6   8   1     1345.64     1714.79    153.18 o 
  -5   8   1     2691.18     3314.18    308.53 o 
  -4   8   1     1160.55     1139.03     78.64 o 
  -3   8   1     2784.96     2755.53     71.74 o 
  -2   8   1     1170.57     1156.18     62.92 o 
  -1   8   1      190.32      210.52     20.81 o 
   0   8   1     2883.47     2803.70     60.49 o 
   1   8   1      160.58      146.08     15.63 o 
   2   8   1      329.00      306.33     39.58 o 
   3   8   1        0.05        6.07      4.83 o 
   4   8   1      284.56      310.12     31.25 o 
   5   8   1      368.51      305.33     35.91 o 
   6   8   1        0.06       -2.18      5.24 o 
   7   8   1      213.02      236.07     45.38 o 
   8   8   1      151.36      148.42     44.11 o 
  -7   9   1       76.73       94.99     31.63 o 
  -6   9   1       59.25      106.42     25.88 o 
  -5   9   1      315.86      306.90     45.24 o 
  -4   9   1       11.48       -3.74      6.70 o 
  -3   9   1       57.82       66.68      6.56 o 
  -2   9   1     3437.99     3408.45    211.57 o 
  -1   9   1      564.06      498.40     40.52 o 
   0   9   1     1857.89     1898.93     78.03 o 
   1   9   1     2375.11     2387.17    102.89 o 
   2   9   1     1029.14     1068.97     41.43 o 
   3   9   1      793.75      784.10     65.87 o 
   4   9   1       12.11       15.17      4.74 o 
   5   9   1      197.59      175.51     27.31 o 
   6   9   1        2.89        7.42     11.20 o 
   7   9   1      654.25      596.60    130.16 o 
  -7  10   1      398.03      345.45     87.98 o 
  -6  10   1      190.47      179.13     35.69 o 
  -5  10   1     1389.19     1661.96    258.91 o 
  -4  10   1      966.66     1043.70     86.39 o 
  -3  10   1     1405.81     1459.07    191.33 o 
  -2  10   1     1327.08     1352.52     64.97 o 
  -1  10   1      637.03      624.31     42.05 o 
   0  10   1        0.08        3.80      2.60 o 
   1  10   1     1116.85     1056.88     46.27 o 
   2  10   1       43.80       36.04      7.85 o 
   3  10   1     1979.84     1676.71    221.25 o 
   4  10   1      812.88      870.84    115.45 o 
   5  10   1      272.73      223.08     32.20 o 
   6  10   1      658.57      697.07     93.06 o 
   7  10   1        3.60       31.28     20.65 o 
  -7  11   1        4.62       -3.59     21.37 o 
  -6  11   1        0.48        0.31     10.58 o 
  -5  11   1      727.71      774.84     68.89 o 
  -4  11   1      837.42      664.83    165.23 o 
  -3  11   1        1.41       -0.68      6.18 o 
  -2  11   1      730.42      669.80     91.89 o 
  -1  11   1      341.76      373.32     27.46 o 
   0  11   1        1.77        3.38      1.84 o 
   1  11   1      204.09      208.49     28.45 o 
   2  11   1      477.20      387.61     74.09 o 
   3  11   1       25.51       29.10     10.30 o 
   4  11   1      118.46      103.80     17.86 o 
   5  11   1      329.69      389.82     85.28 o 
   6  11   1       87.07       67.46     15.26 o 
   7  11   1       16.39       13.58     22.19 o 
  -6  12   1      123.22      156.91     42.28 o 
  -5  12   1       23.25       23.16      7.65 o 
  -4  12   1      302.00      263.62     62.69 o 
  -3  12   1      465.25      393.50     70.47 o 
  -2  12   1      236.51      224.60     31.30 o 
  -1  12   1     2767.25     2797.39    151.06 o 
   0  12   1      458.04      368.67     51.11 o 
   1  12   1     1253.65     1213.39     88.72 o 
   2  12   1      910.92      837.19     88.53 o 
   3  12   1       92.33       85.66     14.70 o 
   4  12   1       12.22       15.10      9.08 o 
   5  12   1       29.42       34.38     10.60 o 
   6  12   1       40.65       34.48     14.89 o 
  -6  13   1       78.03       41.85     20.34 o 
  -5  13   1       32.93       46.49     15.04 o 
  -4  13   1      140.73      127.63     28.64 o 
  -3  13   1        0.11       -1.84      9.61 o 
  -2  13   1        0.38       10.05      9.27 o 
  -1  13   1       22.56       18.06      7.37 o 
   0  13   1      125.20      126.05     19.63 o 
   1  13   1        9.95       11.59      6.08 o 
   2  13   1       39.56       22.63      8.25 o 
   3  13   1      119.09       92.26     55.02 o 
   4  13   1      507.90      469.75    102.02 o 
   5  13   1      196.78      228.10     42.24 o 
   6  13   1      188.73      138.28     29.48 o 
  -5  14   1      129.05      148.07     19.12 o 
  -4  14   1       20.51        2.52     12.68 o 
  -3  14   1       18.39       12.79     10.03 o 
  -2  14   1      248.30      247.51     57.39 o 
  -1  14   1      160.96      149.21     25.57 o 
   0  14   1       14.72       -1.45     10.59 o 
   1  14   1       75.61       70.01     20.03 o 
   2  14   1       83.13       70.44     31.81 o 
   3  14   1      239.77      252.77     53.76 o 
   4  14   1      189.49      106.87     48.14 o 
   5  14   1      175.13       93.27     61.46 o 
  -4  15   1       59.77       48.93     17.65 o 
  -3  15   1      836.81      716.99    185.66 o 
  -2  15   1      558.97      477.67    113.23 o 
  -1  15   1      132.09      117.16     31.16 o 
   0  15   1        0.00      -17.47     17.47 o 
   1  15   1       11.56       26.12     16.00 o 
   2  15   1       30.60       38.92     12.33 o 
   3  15   1      577.38      580.57    115.34 o 
   4  15   1       44.49       29.87     12.75 o 
  -3  16   1      104.68      100.34     31.38 o 
  -2  16   1      124.02       94.64     29.45 o 
  -1  16   1      421.00      302.78    103.36 o 
   0  16   1       16.60       11.80     22.24 o 
   1  16   1       31.41       28.66     12.13 o 
   2  16   1      133.72       84.73     18.80 o 
   3  16   1      255.81      237.13     72.99 o 
  -1  17   1      789.31      456.17    143.03 o 
   0  17   1      659.45      511.26    151.22 o 
   1  17   1     1047.00      874.59    348.61 o 
  -9   0   2       39.66        4.71     14.59 o 
  -8   0   2     1965.67     2274.27    457.41 o 
  -7   0   2       26.80       19.53      6.64 o 
  -6   0   2      667.48      661.06     54.74 o 
  -5   0   2     2476.27     2150.10    119.46 o 
  -4   0   2      306.44      299.63     19.28 o 
  -3   0   2     3006.14     2848.84    103.39 o 
  -2   0   2     7256.05     6848.90    253.20 o 
   0   0   2    15635.73    16538.21    677.16 o 
   1   0   2     4032.32     4463.76    187.31 o 
   2   0   2     1360.31     1444.09     67.27 o 
   3   0   2      125.40      138.68     19.50 o 
   4   0   2     3847.03     3763.32     66.76 o 
   5   0   2      125.27      111.06     13.50 o 
   6   0   2      243.62      313.15     37.35 o 
   7   0   2      107.94      195.33     53.15 o 
   8   0   2       57.66       47.15     13.01 o 
   9   0   2      250.09      228.06     54.58 o 
  -9   1   2        9.22       18.57     30.00 o 
  -8   1   2       95.47       55.56     15.07 o 
  -7   1   2      133.67      116.04     13.04 o 
  -6   1   2        0.79        2.50      2.16 o 
  -5   1   2        3.68        4.37      1.88 o 
  -4   1   2       57.48       63.01      6.69 o 
  -3   1   2      204.66      208.84     12.58 o 
  -2   1   2     1218.03     1192.33     31.18 o 
  -1   1   2     4654.22     4163.72     58.85 o 
   0   1   2     3466.36     3450.66     70.68 o 
   1   1   2     5038.09     4930.79     71.66 o 
   2   1   2     2712.78     2551.43    104.69 o 
   3   1   2      374.46      305.51     14.91 o 
   4   1   2     6351.56     6141.16    137.89 o 
   5   1   2      441.61      521.65     72.60 o 
   6   1   2      453.94      595.17     52.71 o 
   7   1   2      498.21      548.39     81.71 o 
   8   1   2       75.91       69.27     14.28 o 
   9   1   2       86.99       73.05     28.75 o 
  -9   2   2       57.52       59.35     15.29 o 
  -8   2   2      218.40      235.26     33.07 o 
  -7   2   2       53.46       61.58      9.27 o 
  -6   2   2       35.70       53.82     17.66 o 
  -5   2   2     1145.71     1040.27     31.47 o 
  -4   2   2     4772.74     4943.42    119.78 o 
  -3   2   2        4.00        8.28      2.64 o 
  -2   2   2    27818.40    27172.65    338.71 o 
  -1   2   2      125.45      108.10      8.60 o 
   0   2   2     1643.39     1553.73     50.38 o 
   1   2   2      150.33      145.10     17.18 o 
   2   2   2       54.92       78.31      8.34 o 
   3   2   2      455.42      403.28     27.15 o 
   4   2   2     3124.83     2829.72    133.69 o 
   5   2   2      680.42      650.79     27.94 o 
   6   2   2      527.84      531.54     48.40 o 
   7   2   2       53.48       52.32      6.12 o 
   8   2   2        0.05       -1.19      8.14 o 
   9   2   2        5.24       -7.05     10.50 o 
  -9   3   2        3.36       -3.36     13.30 o 
  -8   3   2      409.74      345.60     51.12 o 
  -7   3   2        0.08        1.64      5.77 o 
  -6   3   2       33.03       37.34      7.20 o 
  -5   3   2      116.74      114.33      9.57 o 
  -4   3   2     1669.15     1800.57     48.66 o 
  -3   3   2       12.17       13.46      1.39 o 
  -2   3   2       16.57       10.46      2.43 o 
  -1   3   2       73.12       84.15      9.59 o 
   0   3   2    16295.15    15514.98    477.59 o 
   1   3   2       13.81        9.95      4.12 o 
   2   3   2       10.82       16.95      3.35 o 
   3   3   2       44.87       48.72      4.93 o 
   4   3   2     2793.70     2967.94     91.75 o 
   5   3   2      147.06      147.71     12.72 o 
   6   3   2        3.19        4.85      4.17 o 
   7   3   2      377.23      394.30     53.22 o 
   8   3   2      110.45      127.68     15.73 o 
  -9   4   2      167.88      168.68     32.61 o 
  -8   4   2       60.85       37.45     34.96 o 
  -7   4   2       43.71       33.68      9.50 o 
  -6   4   2      899.36      990.10     96.78 o 
  -5   4   2      250.69      294.11     17.02 o 
  -4   4   2     1779.36     1931.91     33.89 o 
  -3   4   2      560.35      546.93     17.23 o 
  -2   4   2      844.06      790.12     35.63 o 
  -1   4   2       90.68       89.20     11.03 o 
   0   4   2     2668.35     2500.14     49.52 o 
   1   4   2      114.02      108.25     17.08 o 
   2   4   2       20.12       21.26      3.90 o 
   3   4   2     1548.34     1505.06     45.56 o 
   4   4   2      350.84      410.29     17.07 o 
   5   4   2       19.45       19.24      4.46 o 
   6   4   2        7.95        8.57      3.00 o 
   7   4   2        4.36       10.57      3.78 o 
   8   4   2       48.08       34.06     10.97 o 
  -8   5   2     1004.33      947.77    127.99 o 
  -7   5   2      187.02      195.90     20.12 o 
  -6   5   2     4474.60     5078.41    206.62 o 
  -5   5   2      186.94      123.06     19.48 o 
  -4   5   2        3.76        8.06      2.44 o 
  -3   5   2      421.59      424.83     19.34 o 
  -2   5   2     4365.20     4022.17     94.07 o 
  -1   5   2     4480.82     4147.01     61.21 o 
   0   5   2    18948.20    19074.47    443.93 o 
   1   5   2    11284.10    11560.97    369.53 o 
   2   5   2     6515.86     6182.70    142.95 o 
   3   5   2     5799.99     5658.70    222.96 o 
   4   5   2      245.42      214.65     23.06 o 
   5   5   2      855.48      875.23     56.08 o 
   6   5   2      234.53      225.24     22.68 o 
   7   5   2        4.70        4.35      7.87 o 
   8   5   2       98.22       93.36      9.79 o 
  -8   6   2      294.42      228.77     44.84 o 
  -7   6   2      102.91      142.87     19.70 o 
  -6   6   2     1339.53     1321.04     76.44 o 
  -5   6   2      582.78      605.90     43.94 o 
  -4   6   2      380.50      435.31     37.31 o 
  -3   6   2      901.23      805.96     23.77 o 
  -2   6   2       64.93      102.51      9.38 o 
  -1   6   2      162.86      194.13     19.20 o 
   0   6   2     1846.35     1884.59    285.86 o 
   1   6   2     2269.77     2314.25     73.94 o 
   2   6   2     3898.80     4418.96    137.09 o 
   3   6   2     2293.72     2234.60     45.93 o 
   4   6   2      945.96     1024.31     40.90 o 
   5   6   2       52.96       53.80      6.83 o 
   6   6   2     1117.18     1083.59    124.03 o 
   7   6   2       30.50       32.79     11.33 o 
   8   6   2        0.58       -2.82      9.92 o 
  -8   7   2     1933.39     1772.82    104.99 o 
  -7   7   2      163.19      155.22     19.26 o 
  -6   7   2       80.76       62.15      8.46 o 
  -5   7   2       96.88       96.86     11.10 o 
  -4   7   2       71.64       74.90      5.99 o 
  -3   7   2      388.57      381.51     19.46 o 
  -2   7   2      171.52      185.23     18.95 o 
  -1   7   2        6.85        2.46      1.99 o 
   0   7   2     2370.64     2318.43     84.04 o 
   1   7   2      807.93      814.76     50.64 o 
   2   7   2      492.22      448.09     25.10 o 
   3   7   2     1163.55     1072.71     47.20 o 
   4   7   2     1633.89     1726.83     78.72 o 
   5   7   2      653.79      661.63     60.18 o 
   6   7   2      394.13      308.13     38.22 o 
   7   7   2      200.34      209.78     46.85 o 
   8   7   2      216.90      140.27     33.54 o 
  -8   8   2      332.18      290.19     65.98 o 
  -7   8   2      277.03      212.26     65.79 o 
  -6   8   2      112.86      126.46     37.02 o 
  -5   8   2      480.34      480.20     44.84 o 
  -4   8   2      392.36      384.41     32.85 o 
  -3   8   2       40.89       42.33      3.78 o 
  -2   8   2       69.90       79.03      6.87 o 
  -1   8   2       43.62       58.30      5.99 o 
   0   8   2     3281.68     3539.50     77.61 o 
   1   8   2     1205.82     1124.13     44.17 o 
   2   8   2       65.45       67.02      7.47 o 
   3   8   2     1557.31     1702.53     62.51 o 
   4   8   2      406.29      437.28     44.16 o 
   5   8   2       32.65       28.73      4.63 o 
   6   8   2       36.01       20.90      7.80 o 
   7   8   2      464.82      318.31     96.16 o 
   8   8   2        4.18       31.83     29.43 o 
  -7   9   2      191.25      205.58     35.60 o 
  -6   9   2       15.26        3.67      9.09 o 
  -5   9   2       40.31       43.83      7.30 o 
  -4   9   2       15.06       13.04      4.49 o 
  -3   9   2       81.02       74.99      6.71 o 
  -2   9   2       59.93       72.72      6.05 o 
  -1   9   2      195.81      197.48     22.85 o 
   0   9   2        3.57        6.19      5.23 o 
   1   9   2      919.20      946.44     45.44 o 
   2   9   2      363.46      345.88     41.92 o 
   3   9   2        2.89        7.24      3.27 o 
   4   9   2      501.82      480.62     67.29 o 
   5   9   2        0.01       17.18      9.14 o 
   6   9   2        4.26       30.06     17.71 o 
   7   9   2       20.96       53.93     19.03 o 
  -7  10   2      157.48      147.82     38.71 o 
  -6  10   2      673.19      776.37     63.88 o 
  -5  10   2      199.37      147.95     24.63 o 
  -4  10   2        3.27        1.17      5.15 o 
  -3  10   2     1732.63     1690.55     70.08 o 
  -2  10   2      613.26      697.13     55.74 o 
  -1  10   2      175.46      155.65     23.06 o 
   0  10   2        1.87        3.30      6.66 o 
   1  10   2      178.28      141.13     19.19 o 
   2  10   2      353.00      287.64     63.57 o 
   3  10   2      173.54      154.41     17.17 o 
   4  10   2      150.64      133.69     33.87 o 
   5  10   2      920.81      813.87    147.47 o 
   6  10   2      135.91      145.37     44.62 o 
   7  10   2       94.83       80.38     19.02 o 
  -7  11   2       30.52       14.31     20.89 o 
  -6  11   2      104.02      125.19     24.47 o 
  -5  11   2      101.28       91.32     26.78 o 
  -4  11   2      576.08      495.12     87.46 o 
  -3  11   2       43.96       41.05      6.90 o 
  -2  11   2      632.81      597.65     51.69 o 
  -1  11   2      162.85      180.58     25.78 o 
   0  11   2       15.38        5.86      9.44 o 
   1  11   2      242.37      237.21     48.56 o 
   2  11   2      955.28      966.59    147.27 o 
   3  11   2     1388.03     1282.79    116.20 o 
   4  11   2      176.87      229.25     51.49 o 
   5  11   2      919.43     1015.11    127.86 o 
   6  11   2      966.89     1181.90    199.22 o 
  -6  12   2      213.05      274.40     57.99 o 
  -5  12   2        3.72       11.22     11.95 o 
  -4  12   2       22.07       14.62      9.38 o 
  -3  12   2      747.34      699.30     70.84 o 
  -2  12   2     1156.95     1149.08     57.76 o 
  -1  12   2       35.31       34.67     14.11 o 
   0  12   2        1.55       10.10     14.43 o 
   1  12   2        2.29       18.40     10.18 o 
   2  12   2      268.51      254.08     51.49 o 
   3  12   2       20.66       30.40     15.46 o 
   4  12   2      295.87      250.00     59.73 o 
   5  12   2      551.21      409.32    104.39 o 
   6  12   2      158.22      150.22     27.15 o 
  -6  13   2      546.32      556.33    204.97 o 
  -5  13   2      706.05      610.25    125.09 o 
  -4  13   2       37.58       30.09      8.93 o 
  -3  13   2      195.11      189.82     31.73 o 
  -2  13   2      135.99      119.14     14.63 o 
  -1  13   2     1410.32     1366.61    115.64 o 
   0  13   2       37.94       45.23      8.24 o 
   1  13   2     3860.61     4137.67    115.30 o 
   2  13   2       28.24       41.89     11.37 o 
   3  13   2     1395.37     1668.67    124.08 o 
   4  13   2       39.65       56.24     12.10 o 
   5  13   2       54.14       62.57     20.49 o 
  -5  14   2      231.03      139.64     70.56 o 
  -4  14   2      118.26      110.60     22.80 o 
  -3  14   2     1178.55     1616.19    307.21 o 
  -2  14   2        1.73       13.50     14.66 o 
  -1  14   2      429.40      280.31     75.09 o 
   0  14   2     1395.11     1554.46    212.38 o 
   1  14   2      173.55      184.20     49.45 o 
   2  14   2      189.43      127.58     61.91 o 
   3  14   2       49.91       59.40     17.95 o 
   4  14   2      723.95      814.68     84.98 o 
   5  14   2      278.22      263.84     73.71 o 
  -4  15   2      204.12      140.15     42.75 o 
  -3  15   2      399.26      356.01     97.20 o 
  -2  15   2      309.70      236.40     52.27 o 
  -1  15   2      550.35      498.64    140.76 o 
   0  15   2      244.87      219.76     40.16 o 
   1  15   2      331.90      327.02     76.75 o 
   2  15   2     2025.53     2844.41    272.16 o 
   3  15   2      200.27       48.62     76.12 o 
   4  15   2      326.82       71.27    150.81 o 
  -3  16   2       76.07       39.77     20.27 o 
  -2  16   2       58.98       66.87     28.52 o 
  -1  16   2       23.86       12.95     10.50 o 
   0  16   2        1.45        6.73     17.84 o 
   1  16   2      128.35      128.36     29.05 o 
   2  16   2      140.72      115.73     29.78 o 
   3  16   2       31.93       17.83     11.23 o 
  -1  17   2      118.70       97.18     39.97 o 
   0  17   2      438.56      310.27    101.91 o 
   1  17   2      123.89       72.65     38.52 o 
  -9   1   3       19.03       25.21     14.99 o 
  -8   1   3      195.89      221.41     42.06 o 
  -7   1   3       15.87        8.69      3.82 o 
  -6   1   3      549.76      596.42     44.10 o 
  -5   1   3       22.51       25.04      2.80 o 
  -4   1   3      103.60      122.32      9.67 o 
  -3   1   3       29.38       35.40      3.69 o 
  -2   1   3      828.29      752.71     34.30 o 
  -1   1   3     2042.39     1950.56     70.17 o 
   0   1   3     3022.24     2951.73    212.60 o 
   1   1   3     4643.63     4266.27    108.82 o 
   2   1   3     3622.67     3793.10    112.19 o 
   3   1   3        1.27        0.07      3.28 o 
   4   1   3     2985.36     2886.47    162.43 o 
   5   1   3       48.25       43.27      4.19 o 
   6   1   3      125.89      144.01     15.33 o 
   7   1   3      521.64      540.34     37.35 o 
   8   1   3        5.11        6.66      7.20 o 
  -9   2   3       62.69       67.57     19.29 o 
  -8   2   3        4.45       19.95      9.05 o 
  -7   2   3       18.03        9.87      4.27 o 
  -6   2   3        3.72        1.57      3.04 o 
  -5   2   3      442.79      468.17     25.40 o 
  -4   2   3     2675.17     2833.89     95.84 o 
  -3   2   3      760.10      751.91     25.46 o 
  -2   2   3      957.56      917.18     30.48 o 
  -1   2   3      788.95      681.47     34.03 o 
   0   2   3      628.22      618.29     31.43 o 
   1   2   3      154.26      164.28     13.78 o 
   2   2   3      873.52      852.01     29.97 o 
   3   2   3      116.92      136.11     15.83 o 
   4   2   3      587.07      618.41     36.85 o 
   5   2   3       85.87       89.15      7.95 o 
   6   2   3      266.40      291.53     17.82 o 
   7   2   3        0.44        0.18      5.63 o 
   8   2   3      814.12      924.47    154.64 o 
  -9   3   3       12.72       21.92     17.38 o 
  -8   3   3      160.64      160.52     30.48 o 
  -7   3   3      286.35      298.43     39.44 o 
  -6   3   3      724.50      816.83     68.88 o 
  -5   3   3     5772.51     6372.22    153.14 o 
  -4   3   3     4861.46     4548.16    104.32 o 
  -3   3   3     5397.83     5228.57    118.61 o 
  -2   3   3    14678.20    14392.91    413.15 o 
  -1   3   3     1324.21     1175.43     28.70 o 
   0   3   3    11540.74    10899.56    312.69 o 
   1   3   3     5294.25     5428.69    270.05 o 
   2   3   3      589.88      550.40     22.45 o 
   3   3   3      914.33      846.13     57.49 o 
   4   3   3       47.23       37.73      3.68 o 
   5   3   3      281.98      246.50     25.65 o 
   6   3   3      191.35      211.63     19.58 o 
   7   3   3        2.39       10.84      5.56 o 
   8   3   3      159.95      155.43     22.14 o 
  -8   4   3      655.09      614.25    108.92 o 
  -7   4   3      917.79      958.87    162.87 o 
  -6   4   3     2586.48     2776.40    141.61 o 
  -5   4   3      654.55      726.17     53.63 o 
  -4   4   3     2826.37     2757.01    140.69 o 
  -3   4   3       86.57       98.04      9.03 o 
  -2   4   3       63.56       53.62      4.72 o 
  -1   4   3     1748.04     1655.30     32.20 o 
   0   4   3     1293.79     1181.28     28.59 o 
   1   4   3     7452.32     7820.50    375.36 o 
   2   4   3     1510.71     1587.41     47.70 o 
   3   4   3     2564.04     2776.95    159.89 o 
   4   4   3      584.56      619.20     27.41 o 
   5   4   3      227.75      199.31     16.90 o 
   6   4   3      684.02      731.72     53.04 o 
   7   4   3      829.89      858.89     57.61 o 
   8   4   3      941.92      959.07    120.21 o 
  -8   5   3      124.95      134.35     25.21 o 
  -7   5   3       89.56       85.84     14.61 o 
  -6   5   3      832.46     1015.77     85.46 o 
  -5   5   3       54.68       40.39      9.82 o 
  -4   5   3      616.51      603.60     22.91 o 
  -3   5   3      413.48      402.56     15.86 o 
  -2   5   3     4389.83     4196.72    152.95 o 
  -1   5   3      115.13      106.23     12.49 o 
   0   5   3       22.48       18.34      4.43 o 
   1   5   3       94.38      104.71     12.67 o 
   2   5   3      141.27      166.49     19.31 o 
   3   5   3       44.99       48.02      5.51 o 
   4   5   3      817.40      851.79     37.97 o 
   5   5   3       26.57       29.76      3.84 o 
   6   5   3      423.88      366.69     58.79 o 
   7   5   3       64.95       72.70      9.67 o 
   8   5   3       91.26       79.70     26.29 o 
  -8   6   3        5.37      -23.95     25.27 o 
  -7   6   3      465.89      416.14     68.63 o 
  -6   6   3      623.48      507.81     42.82 o 
  -5   6   3        0.92        0.91      4.35 o 
  -4   6   3      630.06      629.23     28.85 o 
  -3   6   3     1081.34     1070.43     22.05 o 
  -2   6   3      187.79      246.21     26.49 o 
  -1   6   3      315.96      323.40     18.60 o 
   0   6   3     4045.73     4074.79    119.24 o 
   1   6   3      124.90      133.11     18.98 o 
   2   6   3       18.45        5.80      5.68 o 
   3   6   3      310.99      298.58     28.92 o 
   4   6   3       45.50       46.42      8.11 o 
   5   6   3       16.09       24.15      5.31 o 
   6   6   3      137.84      143.85     16.56 o 
   7   6   3       20.72       53.80     17.74 o 
   8   6   3        7.85       16.52      8.90 o 
  -8   7   3      173.51      102.97     29.81 o 
  -7   7   3       34.91       22.06     10.69 o 
  -6   7   3        0.41        0.98      2.32 o 
  -5   7   3     1825.62     1674.26    163.40 o 
  -4   7   3      500.86      506.02     36.09 o 
  -3   7   3     2745.56     2594.61     89.21 o 
  -2   7   3    10417.86    10793.19    136.83 o 
  -1   7   3     2016.18     1854.32     61.02 o 
   0   7   3     3590.58     3607.19    192.95 o 
   1   7   3     3400.62     3413.78    106.11 o 
   2   7   3      657.67      618.71     30.43 o 
   3   7   3       84.33       81.16      7.77 o 
   4   7   3      799.69      837.31     57.44 o 
   5   7   3      201.03      181.43     24.21 o 
   6   7   3        5.24        0.38      4.92 o 
   7   7   3       10.55        4.13     10.50 o 
   8   7   3        1.78       -0.24     23.23 o 
  -8   8   3      295.20      238.96     57.04 o 
  -7   8   3       73.06       62.06     21.09 o 
  -6   8   3      591.35      709.75     47.91 o 
  -5   8   3      634.89      616.37    104.65 o 
  -4   8   3       80.85       87.80      7.62 o 
  -3   8   3      266.31      241.58     21.92 o 
  -2   8   3      325.98      313.43     29.68 o 
  -1   8   3      363.62      405.40     30.05 o 
   0   8   3      642.27      777.25     31.02 o 
   1   8   3     1227.68     1234.91     65.73 o 
   2   8   3      116.98      158.16     20.01 o 
   3   8   3      112.73      106.05     13.02 o 
   4   8   3        4.50        3.21      2.66 o 
   5   8   3      722.17      891.20    123.74 o 
   6   8   3        5.49        9.43      6.67 o 
   7   8   3      199.15      211.12     37.73 o 
  -7   9   3      301.46      271.74     71.86 o 
  -6   9   3      217.67      220.88     38.83 o 
  -5   9   3       45.04       47.23      6.44 o 
  -4   9   3       20.28       34.75      5.15 o 
  -3   9   3      608.20      586.24     46.88 o 
  -2   9   3      666.47      707.50     50.59 o 
  -1   9   3      743.40      765.90     43.32 o 
   0   9   3      574.35      599.95     36.83 o 
   1   9   3      583.63      513.63     65.31 o 
   2   9   3     1711.03     1753.68    107.81 o 
   3   9   3      593.94      548.47     67.34 o 
   4   9   3     2107.26     2248.96     99.14 o 
   5   9   3       18.43       38.18     23.59 o 
   6   9   3     1094.31     1039.26    106.98 o 
   7   9   3       54.76       59.52     18.17 o 
  -7  10   3        3.84       -5.41     24.57 o 
  -6  10   3       48.37       51.44     14.19 o 
  -5  10   3        0.14        4.65      4.75 o 
  -4  10   3      573.14      518.93     63.20 o 
  -3  10   3     2341.08     2498.46    144.32 o 
  -2  10   3      196.75      201.80     24.30 o 
  -1  10   3      930.78      985.45     95.45 o 
   0  10   3     1654.89     1518.21    136.02 o 
   1  10   3      101.24      117.34     17.45 o 
   2  10   3     1001.49      888.84    192.51 o 
   3  10   3        0.53       15.49      9.47 o 
   4  10   3      102.66       83.36     16.51 o 
   5  10   3      227.24      188.15     29.94 o 
   6  10   3      978.46     1070.27     75.27 o 
   7  10   3        4.78        7.36     13.09 o 
  -7  11   3       57.41       98.61     20.42 o 
  -6  11   3      288.05      245.40     50.12 o 
  -5  11   3       16.45        6.99      5.52 o 
  -4  11   3     2033.47     2169.00    105.40 o 
  -3  11   3      803.31      793.86     73.83 o 
  -2  11   3      932.85      785.41     93.45 o 
  -1  11   3     3756.18     3765.24    225.66 o 
   0  11   3       24.62       38.98     13.95 o 
   1  11   3       15.64       10.82     15.28 o 
   2  11   3        2.42       17.25     10.16 o 
   3  11   3      571.03      449.14    100.87 o 
   4  11   3       42.36       91.14     20.64 o 
   5  11   3      411.45      403.37     90.51 o 
   6  11   3        0.47        3.16     11.04 o 
  -6  12   3      140.56      171.61     36.25 o 
  -5  12   3      486.52      523.45    116.79 o 
  -4  12   3       11.09        8.77      8.13 o 
  -3  12   3      223.01      157.29     23.33 o 
  -2  12   3       42.44       50.45      8.20 o 
  -1  12   3     2207.41     2087.39    203.21 o 
   0  12   3     1265.08     1257.53    100.72 o 
   1  12   3     1919.39     1946.21    344.06 o 
   2  12   3     1851.91     2012.73    192.48 o 
   3  12   3     1353.76     1257.78    110.75 o 
   4  12   3        9.28       15.56     11.42 o 
   5  12   3      172.65      163.82     30.21 o 
   6  12   3        3.12       -1.82     21.62 o 
  -6  13   3        8.37       14.54     20.69 o 
  -5  13   3      736.24      592.89    242.58 o 
  -4  13   3      486.98      428.34     87.15 o 
  -3  13   3      563.12      543.66     82.50 o 
  -2  13   3      248.57      234.65     24.46 o 
  -1  13   3      500.96      600.44    112.12 o 
   0  13   3     3056.28     3355.02    281.49 o 
   1  13   3       37.20       27.81     11.41 o 
   2  13   3       33.29       62.71     14.12 o 
   3  13   3       30.20       25.92     11.76 o 
   4  13   3      109.35      107.09     25.06 o 
   5  13   3        1.58       -2.93     12.71 o 
  -5  14   3      242.10      157.40     83.40 o 
  -4  14   3       50.49       39.13     14.66 o 
  -3  14   3      156.36      112.67     30.28 o 
  -2  14   3       13.85        3.71     11.96 o 
  -1  14   3      432.28      438.41    106.33 o 
   0  14   3      164.11      154.04     27.37 o 
   1  14   3      209.75      222.98    114.18 o 
   2  14   3        0.16      -12.27     32.27 o 
   3  14   3      274.39      235.79     51.31 o 
   4  14   3       18.43        6.58     16.13 o 
   5  14   3        2.95       18.27      9.02 o 
  -4  15   3      787.75      786.31    123.64 o 
  -3  15   3     1696.25     2119.68    141.10 o 
  -2  15   3      926.11      831.32    214.44 o 
  -1  15   3     1654.21     1982.48     80.94 o 
   0  15   3       71.37       93.53     21.45 o 
   1  15   3       85.42      100.75     35.51 o 
   2  15   3      645.93      607.24    140.47 o 
   3  15   3      369.71      339.15     90.90 o 
   4  15   3      245.83      200.69     56.80 o 
  -3  16   3       16.79       25.13     14.23 o 
  -2  16   3       90.69       59.66     28.46 o 
  -1  16   3       14.46        0.79     13.87 o 
   0  16   3        3.43       -6.86     20.21 o 
   1  16   3       59.37       90.57     21.06 o 
   2  16   3       43.48       44.56     17.48 o 
   3  16   3       30.47      -22.26     32.64 o 
   0  17   3       60.86       39.63     32.09 o 
  -9   0   4      204.38      258.79     57.62 o 
  -8   0   4      674.93      707.33    147.52 o 
  -7   0   4       35.66       36.10     22.68 o 
  -6   0   4      422.88      449.61     92.07 o 
  -5   0   4     1072.95      930.42     56.31 o 
  -4   0   4       57.62       67.83      5.41 o 
  -3   0   4     1026.95      954.35     34.70 o 
  -2   0   4     5779.81     5731.72    371.55 o 
  -1   0   4     2051.93     1984.01     38.05 o 
   0   0   4     3632.86     3617.99    157.37 o 
   1   0   4     8479.43     8724.68    183.18 o 
   2   0   4    13917.33    13626.72    631.78 o 
   3   0   4     2088.16     2163.15    106.47 o 
   4   0   4     3682.25     3680.55    259.11 o 
   5   0   4      720.09      688.40     95.85 o 
   6   0   4      246.77      293.52     34.99 o 
   7   0   4        0.84        0.28      8.91 o 
   8   0   4      303.42      305.96     62.92 o 
  -9   1   4      190.81      200.41     44.03 o 
  -8   1   4      732.82      955.95    164.14 o 
  -7   1   4      335.48      376.36     43.43 o 
  -6   1   4      581.44      640.15     69.04 o 
  -5   1   4       75.06       67.49      5.68 o 
  -4   1   4      269.38      215.75     11.35 o 
  -3   1   4        0.02        0.20      0.79 o 
  -2   1   4        7.75        0.65      2.60 o 
  -1   1   4     3631.40     3539.58     45.93 o 
   0   1   4     2532.65     2400.86     42.33 o 
   1   1   4     3929.87     3947.08     93.00 o 
   2   1   4      450.69      485.44     22.34 o 
   3   1   4       88.63      101.69     13.43 o 
   4   1   4      718.06      659.69     34.31 o 
   5   1   4       14.92        5.67      4.00 o 
   6   1   4       91.17       87.47      6.67 o 
   7   1   4       74.22       74.87      8.67 o 
   8   1   4       15.74       13.81      9.02 o 
  -9   2   4      138.02      162.60     39.96 o 
  -8   2   4      102.04      116.99     19.30 o 
  -7   2   4       12.27       11.29      4.54 o 
  -6   2   4       88.18       89.36     10.03 o 
  -5   2   4      181.39      196.69     15.35 o 
  -4   2   4       23.68       24.89      4.07 o 
  -3   2   4     3813.79     3394.43    100.71 o 
  -2   2   4     2103.45     2036.72     48.74 o 
  -1   2   4      746.72      899.92     47.04 o 
   0   2   4      182.25      203.73     14.87 o 
   1   2   4        0.48       -0.17      6.24 o 
   2   2   4      918.75      886.91     33.92 o 
   3   2   4      172.66      177.36     21.17 o 
   4   2   4     3619.35     3697.74    136.81 o 
   5   2   4      640.68      631.61     46.19 o 
   6   2   4     1317.51     1362.76    114.74 o 
   7   2   4      598.18      724.68     76.06 o 
   8   2   4       26.24       33.18      7.21 o 
  -8   3   4       41.29       43.80     15.25 o 
  -7   3   4       40.54       47.92      9.02 o 
  -6   3   4       17.67       17.08      4.32 o 
  -5   3   4      475.71      514.79     32.48 o 
  -4   3   4      611.99      684.13     29.95 o 
  -3   3   4       78.23       77.86      6.45 o 
  -2   3   4      196.94      171.35     16.07 o 
  -1   3   4      937.73      867.93     41.38 o 
   0   3   4       24.23       11.18      4.09 o 
   1   3   4     2837.86     2652.40     51.33 o 
   2   3   4     5745.98     6127.06    296.84 o 
   3   3   4       70.09       75.76      7.74 o 
   4   3   4     1554.20     1705.80     84.25 o 
   5   3   4      214.15      213.59     20.26 o 
   6   3   4      689.83      735.29     57.81 o 
   7   3   4        5.77        8.50      4.57 o 
   8   3   4       30.91       19.16      6.87 o 
  -8   4   4        3.90        1.53     13.60 o 
  -7   4   4        0.04       11.34     14.63 o 
  -6   4   4        0.46        3.94      3.77 o 
  -5   4   4      300.63      318.21     30.78 o 
  -4   4   4     1295.19     1239.43     39.23 o 
  -3   4   4     1279.56     1392.68     43.54 o 
  -2   4   4     2520.83     2444.20    121.16 o 
  -1   4   4     4015.57     4005.59    104.94 o 
   0   4   4     2392.21     2358.59     55.33 o 
   1   4   4     1414.51     1642.35     78.90 o 
   2   4   4     1012.37     1023.73     35.97 o 
   3   4   4       16.83       27.78      4.42 o 
   4   4   4     1788.36     1798.64     62.43 o 
   5   4   4      239.04      250.90     24.33 o 
   6   4   4      264.08      251.44     33.26 o 
   7   4   4      291.52      277.22     26.00 o 
   8   4   4      370.89      361.48     44.47 o 
  -8   5   4      830.74      822.41    145.63 o 
  -7   5   4     2197.59     2378.86    171.30 o 
  -6   5   4      847.58      796.06     54.21 o 
  -5   5   4     4981.71     4982.77    245.63 o 
  -4   5   4     2148.77     2171.41     58.98 o 
  -3   5   4       28.55       25.25      2.18 o 
  -2   5   4     4791.41     4783.06    242.50 o 
  -1   5   4       64.75       65.19      8.20 o 
   0   5   4      610.79      708.97     28.25 o 
   1   5   4      200.76      203.76     28.07 o 
   2   5   4     1070.30     1021.03    100.95 o 
   3   5   4      187.00      166.72     25.60 o 
   4   5   4      184.37      185.94     25.16 o 
   5   5   4       11.72        8.75      3.85 o 
   6   5   4       13.26       12.89      6.95 o 
   7   5   4      263.97      325.95     71.23 o 
   8   5   4      692.24      631.58     90.95 o 
  -8   6   4     1438.56     1231.50    340.93 o 
  -7   6   4      762.99      736.05    100.58 o 
  -6   6   4       53.74       69.11      8.95 o 
  -5   6   4      189.96      193.19     18.67 o 
  -4   6   4     1591.67     1654.78     64.61 o 
  -3   6   4      137.26      163.82     14.19 o 
  -2   6   4     1236.82     1280.39     38.89 o 
  -1   6   4      400.07      375.05     18.81 o 
   0   6   4      585.56      698.34     34.06 o 
   1   6   4      111.23      104.87     13.26 o 
   2   6   4     1959.96     1981.08     44.88 o 
   3   6   4      918.09     1112.86     80.40 o 
   4   6   4     2320.30     2461.76    114.60 o 
   5   6   4     3461.52     3569.62    157.66 o 
   6   6   4     1166.04     1333.63     77.87 o 
   7   6   4     1092.54     1297.14    105.61 o 
   8   6   4      122.82      189.21     35.09 o 
  -8   7   4      783.57      802.51    152.65 o 
  -7   7   4        1.28        5.83      7.20 o 
  -6   7   4       83.13       45.54     16.87 o 
  -5   7   4       31.68       40.53      5.80 o 
  -4   7   4       15.80       14.75      3.04 o 
  -3   7   4        0.29        4.30      3.53 o 
  -2   7   4      515.23      504.98     31.32 o 
  -1   7   4      184.81      183.23     20.52 o 
   0   7   4       25.01       25.61      3.15 o 
   1   7   4      167.17      179.81     14.92 o 
   2   7   4     4003.42     4503.76    202.73 o 
   3   7   4       84.11       83.06      6.84 o 
   4   7   4      265.43      257.54     35.19 o 
   5   7   4      703.66      625.89     51.54 o 
   6   7   4      339.42      271.35     40.78 o 
   7   7   4      119.69      124.71     32.50 o 
  -7   8   4      189.31      174.64     74.55 o 
  -6   8   4       81.81       92.99     15.51 o 
  -5   8   4     1361.09     1460.67     87.69 o 
  -4   8   4       35.65       36.03      5.32 o 
  -3   8   4        3.96        4.94      2.69 o 
  -2   8   4      187.40      164.72     16.12 o 
  -1   8   4       98.13       99.69     12.87 o 
   0   8   4      238.73      196.43     22.84 o 
   1   8   4      983.08      898.63     39.71 o 
   2   8   4       43.32       57.76      7.00 o 
   3   8   4     1275.93     1293.18     77.91 o 
   4   8   4      189.33      150.00     23.82 o 
   5   8   4       48.09       29.47      7.36 o 
   6   8   4       26.15       31.68     11.53 o 
   7   8   4       19.29       21.17     13.59 o 
  -7   9   4       24.41       76.82     21.12 o 
  -6   9   4       14.31        9.99     19.81 o 
  -5   9   4      522.81      505.41     44.24 o 
  -4   9   4     3807.91     3806.67    478.12 o 
  -3   9   4      182.31      203.43     21.58 o 
  -2   9   4     2792.79     2744.35    153.97 o 
  -1   9   4      165.35      142.40     18.51 o 
   0   9   4      275.34      254.91     32.02 o 
   1   9   4       90.32       95.58     12.07 o 
   2   9   4      514.84      519.36     81.65 o 
   3   9   4        3.23        3.25      2.94 o 
   4   9   4      290.64      290.41     26.44 o 
   5   9   4      442.48      397.17     73.70 o 
   6   9   4       94.80       87.85     15.87 o 
   7   9   4       52.14       41.67     18.89 o 
  -7  10   4      333.11      323.93     67.02 o 
  -6  10   4       55.41       60.13     15.90 o 
  -5  10   4      142.68      115.98     26.00 o 
  -4  10   4       25.85       24.40      5.46 o 
  -3  10   4      851.38      869.38     77.00 o 
  -2  10   4     2372.89     2582.10    168.19 o 
  -1  10   4     2063.15     1983.78    320.24 o 
   0  10   4      452.61      434.38     92.32 o 
   1  10   4     2208.70     2469.13    182.03 o 
   2  10   4      963.89     1030.93    162.93 o 
   3  10   4      370.57      416.80     52.92 o 
   4  10   4      272.27      272.78     39.87 o 
   5  10   4       47.91       77.26     40.93 o 
   6  10   4       23.62       38.00      9.47 o 
   7  10   4       39.10       72.88     31.86 o 
  -6  11   4      482.63      377.72    137.87 o 
  -5  11   4        1.51        3.94      3.51 o 
  -4  11   4      682.34      737.70     68.41 o 
  -3  11   4       20.68       22.48      7.04 o 
  -2  11   4     2801.15     2894.26    200.61 o 
  -1  11   4      410.52      285.35     72.93 o 
   0  11   4      634.65      667.87    141.94 o 
   1  11   4      458.05      450.58     90.79 o 
   2  11   4      334.84      331.95     59.54 o 
   3  11   4      404.30      440.18     70.87 o 
   4  11   4      866.09      774.52    134.25 o 
   5  11   4      169.87      203.64     32.62 o 
   6  11   4        2.37        9.35     11.06 o 
  -6  12   4       78.63       96.62     36.54 o 
  -5  12   4      397.20      231.10     72.26 o 
  -4  12   4       70.31       57.33     13.23 o 
  -3  12   4      580.69      568.89     54.24 o 
  -2  12   4      725.78      865.40    192.75 o 
  -1  12   4        0.12       24.46      7.85 o 
   0  12   4      514.74      547.13    131.51 o 
   1  12   4      125.90      133.83     25.12 o 
   2  12   4      119.95      114.94     22.76 o 
   3  12   4      936.16     1045.48    198.77 o 
   4  12   4     1480.06     1392.66    358.01 o 
   5  12   4      639.50      581.79    117.16 o 
   6  12   4      697.59      618.57    126.31 o 
  -5  13   4      334.37      166.73     52.76 o 
  -4  13   4      277.57      243.18     60.92 o 
  -3  13   4      534.06      538.26    130.60 o 
  -2  13   4        2.04        4.91     15.51 o 
  -1  13   4       37.58       28.24      8.43 o 
   0  13   4      398.17      419.15     97.86 o 
   1  13   4     3281.20     3837.90    432.17 o 
   2  13   4        4.67       13.37     10.16 o 
   3  13   4      603.28      556.10    112.48 o 
   4  13   4      170.69      147.17     35.11 o 
   5  13   4       30.60       37.27     11.96 o 
  -5  14   4       11.56      -21.27     29.25 o 
  -4  14   4      637.44      284.14    204.16 o 
  -3  14   4       31.58       32.61     13.32 o 
  -2  14   4      407.85      227.51     88.01 o 
  -1  14   4      496.19      566.61    155.93 o 
   0  14   4       30.29       39.93     28.47 o 
   1  14   4      133.09      117.66     21.10 o 
   2  14   4     1406.48     1606.02    182.97 o 
   3  14   4       20.53       19.23     14.34 o 
   4  14   4      136.32      101.72     30.05 o 
  -4  15   4      313.20      174.79     55.99 o 
  -3  15   4      528.37      299.23    110.24 o 
  -2  15   4      122.17       66.22     18.96 o 
  -1  15   4      998.87     1319.71    223.76 o 
   0  15   4      253.08       82.56    100.27 o 
   1  15   4       45.15       22.25     20.10 o 
   2  15   4      158.44      148.50     28.10 o 
   3  15   4       15.75       39.51     16.39 o 
  -3  16   4       49.16       52.81     26.07 o 
  -2  16   4        6.04       -8.41     14.98 o 
  -1  16   4      105.54      123.01     34.24 o 
   0  16   4       19.48       28.76     16.32 o 
   1  16   4        0.93       17.93     12.57 o 
   2  16   4       15.03      -18.09     22.40 o 
  -8   1   5        5.07        6.25      9.06 o 
  -7   1   5     1073.96     1066.29     85.17 o 
  -6   1   5      537.57      584.98     72.17 o 
  -5   1   5       21.90       17.94      4.34 o 
  -4   1   5        3.12        3.30      2.20 o 
  -3   1   5      250.88      299.58     16.92 o 
  -2   1   5      246.45      256.94     27.17 o 
  -1   1   5     7162.38     7231.67     96.74 o 
   0   1   5     7963.50     7949.19    167.85 o 
   1   1   5     2972.96     3005.42    126.58 o 
   2   1   5     1545.99     1421.98     70.57 o 
   3   1   5      177.35      200.25     26.37 o 
   4   1   5     1325.65     1248.80     52.36 o 
   5   1   5      124.68      157.27     19.61 o 
   6   1   5      102.11      112.44     10.91 o 
   7   1   5      226.94      228.40     21.60 o 
   8   1   5      766.31      835.08    116.51 o 
  -8   2   5      233.91      215.15     35.27 o 
  -7   2   5       36.23       39.27      9.52 o 
  -6   2   5        1.91        4.70      3.59 o 
  -5   2   5       49.14       43.38      6.46 o 
  -4   2   5     2411.05     2542.39    153.70 o 
  -3   2   5     2799.46     3072.12    140.87 o 
  -2   2   5     4034.66     3935.75    152.40 o 
  -1   2   5     8186.86     8334.59    206.82 o 
   0   2   5     5808.96     5492.94    297.84 o 
   1   2   5     1593.46     1590.45     51.65 o 
   2   2   5     5041.64     4855.33    143.05 o 
   3   2   5       31.05       34.22      4.69 o 
   4   2   5     1663.04     1608.59     55.33 o 
   5   2   5       89.45       86.33      8.61 o 
   6   2   5      167.46      162.70     15.10 o 
   7   2   5       91.39       97.45     11.02 o 
   8   2   5      359.72      295.19     35.04 o 
  -8   3   5       30.13       29.43     10.51 o 
  -7   3   5       78.36       86.71     11.33 o 
  -6   3   5       37.87       45.64      4.59 o 
  -5   3   5       86.02       95.68      9.50 o 
  -4   3   5       61.39       58.16      6.06 o 
  -3   3   5        2.12        3.55      1.99 o 
  -2   3   5     5980.51     5330.28    322.30 o 
  -1   3   5      273.93      294.71     14.20 o 
   0   3   5       42.86       33.29      4.73 o 
   1   3   5     2295.32     2234.81     60.85 o 
   2   3   5      103.91      104.28     13.83 o 
   3   3   5       19.00       18.58      4.80 o 
   4   3   5     1327.99     1316.35     74.98 o 
   5   3   5       34.29       55.38      6.89 o 
   6   3   5       57.40       75.56      9.52 o 
   7   3   5        0.31        3.04      4.98 o 
   8   3   5        2.70        7.02      7.59 o 
  -8   4   5        4.68        6.42      5.28 o 
  -7   4   5      255.06      300.06     29.66 o 
  -6   4   5        2.95        0.74      4.57 o 
  -5   4   5      611.45      712.25     62.05 o 
  -4   4   5      429.84      613.33     48.79 o 
  -3   4   5      157.07      127.06     17.88 o 
  -2   4   5     2164.95     2217.16     85.60 o 
  -1   4   5     6215.48     6341.94    178.54 o 
   0   4   5     1943.67     2078.00     68.23 o 
   1   4   5      611.84      593.98     25.32 o 
   2   4   5     3232.96     3207.22    129.71 o 
   3   4   5     1155.18     1051.65     47.93 o 
   4   4   5     2318.66     2357.27     94.26 o 
   5   4   5     1080.67     1018.48     57.53 o 
   6   4   5     1286.39     1530.19    119.65 o 
   7   4   5      281.35      335.94     38.20 o 
   8   4   5      522.30      510.28     59.62 o 
  -8   5   5      357.24      271.90     57.26 o 
  -7   5   5       20.35       -1.24     10.36 o 
  -6   5   5      152.72      137.37     16.09 o 
  -5   5   5        5.27        4.96      3.43 o 
  -4   5   5       92.91       86.37      7.66 o 
  -3   5   5       15.91       17.69      3.28 o 
  -2   5   5        8.42       13.78      3.10 o 
  -1   5   5      644.83      698.70     30.38 o 
   0   5   5     6193.54     6422.29    598.55 o 
   1   5   5     1810.12     1985.74     78.10 o 
   2   5   5     1342.89     1257.14     31.27 o 
   3   5   5      782.16      742.56     39.81 o 
   4   5   5      460.09      431.41     55.49 o 
   5   5   5      764.45      843.15     72.29 o 
   6   5   5       69.88       82.61     16.39 o 
   7   5   5        9.99        8.36     25.27 o 
   8   5   5      260.82      271.83     46.36 o 
  -8   6   5      223.56      155.32     44.78 o 
  -7   6   5     1224.38     1279.13     82.83 o 
  -6   6   5       35.73       45.16      5.84 o 
  -5   6   5      193.57      166.19     16.32 o 
  -4   6   5       18.81       18.27      3.17 o 
  -3   6   5      182.81      145.34     11.70 o 
  -2   6   5     1374.81     1342.80     65.64 o 
  -1   6   5      433.36      413.28     26.66 o 
   0   6   5      363.38      439.87     32.27 o 
   1   6   5      603.48      630.81     31.37 o 
   2   6   5      994.68     1012.02     49.69 o 
   3   6   5       13.50        5.55      4.89 o 
   4   6   5     2783.19     2946.82    134.11 o 
   5   6   5      340.01      276.52     35.37 o 
   6   6   5      742.71      798.52     84.29 o 
   7   6   5       33.01       38.01     13.35 o 
   8   6   5      410.98      414.15     67.54 o 
  -8   7   5      702.34      638.08    145.34 o 
  -7   7   5      454.93      421.36     59.35 o 
  -6   7   5     1511.91     1629.62    192.58 o 
  -5   7   5      113.02      102.79     12.75 o 
  -4   7   5      160.80      174.99     16.45 o 
  -3   7   5       39.54       37.82      4.81 o 
  -2   7   5      282.84      292.28     33.91 o 
  -1   7   5      536.79      610.77     32.60 o 
   0   7   5      509.61      567.58     65.84 o 
   1   7   5       90.14      109.78     12.47 o 
   2   7   5      510.51      601.35     39.76 o 
   3   7   5        3.36        6.19      3.55 o 
   4   7   5        8.30       10.70      5.54 o 
   5   7   5        0.79        9.96      4.64 o 
   6   7   5       47.29       47.10     19.68 o 
   7   7   5       88.46       80.47     18.64 o 
  -7   8   5       45.65       26.16      7.06 o 
  -6   8   5      182.79      149.92     27.62 o 
  -5   8   5     1988.27     2188.42     79.60 o 
  -4   8   5     1210.82     1103.01     61.37 o 
  -3   8   5     2373.67     2477.45     99.67 o 
  -2   8   5     1672.33     1685.75     74.56 o 
  -1   8   5     3302.97     3230.28    109.84 o 
   0   8   5     2162.78     2140.62     94.49 o 
   1   8   5      794.23      799.16     34.91 o 
   2   8   5     2807.11     2899.19    126.32 o 
   3   8   5      323.45      359.46     57.97 o 
   4   8   5        2.50        1.35      5.84 o 
   5   8   5       61.92       64.63      9.02 o 
   6   8   5        1.76        5.68     13.05 o 
   7   8   5      154.96      160.06     49.70 o 
  -7   9   5      339.88      257.45     80.08 o 
  -6   9   5        1.59       -2.67     10.08 o 
  -5   9   5      587.86      615.36     76.09 o 
  -4   9   5     1014.44      959.72     58.63 o 
  -3   9   5      703.46      757.76     40.86 o 
  -2   9   5      256.12      232.28     28.99 o 
  -1   9   5     1166.80     1256.86     62.86 o 
   0   9   5     2526.68     2595.94     97.40 o 
   1   9   5     3013.56     3154.81    187.26 o 
   2   9   5     1012.20     1042.75     53.24 o 
   3   9   5     1280.28     1279.24     77.79 o 
   4   9   5       22.28       19.36      3.90 o 
   5   9   5       39.09       45.02     18.13 o 
   6   9   5        0.30       22.79     12.20 o 
   7   9   5      185.27      163.17     33.04 o 
  -7  10   5       27.45       11.21     14.35 o 
  -6  10   5        6.26       11.38      8.63 o 
  -5  10   5      179.07      147.49     26.24 o 
  -4  10   5      336.53      316.27     55.77 o 
  -3  10   5     1655.86     1652.69     97.76 o 
  -2  10   5     3552.82     3327.43    159.60 o 
  -1  10   5     1064.38     1097.60    139.59 o 
   0  10   5     1043.20     1002.86     54.42 o 
   1  10   5     2576.96     2894.84    263.25 o 
   2  10   5       38.70       30.47     10.54 o 
   3  10   5       96.73       89.96     13.14 o 
   4  10   5        1.78       -3.09     10.31 o 
   5  10   5      275.67      295.42     57.76 o 
   6  10   5      304.18      236.02     62.45 o 
  -6  11   5        0.16       10.39     17.64 o 
  -5  11   5      116.47      134.33     20.80 o 
  -4  11   5        9.98        9.99      4.73 o 
  -3  11   5       89.82       85.14     10.34 o 
  -2  11   5       69.30      100.10     17.65 o 
  -1  11   5      360.14      289.51     71.25 o 
   0  11   5      243.30      283.03     52.83 o 
   1  11   5      179.36      187.63     42.07 o 
   2  11   5       20.04       17.56      9.49 o 
   3  11   5       19.37       11.41      6.93 o 
   4  11   5       11.71       23.02     14.49 o 
   5  11   5       30.00       42.61     13.55 o 
   6  11   5       24.69       34.89     36.30 o 
  -6  12   5       77.09       74.32     28.89 o 
  -5  12   5        0.21       -1.73     13.35 o 
  -4  12   5     1028.79     1357.36    288.17 o 
  -3  12   5      468.33      528.81     43.42 o 
  -2  12   5        0.61      -15.85     15.85 o 
  -1  12   5      635.23      546.93    128.34 o 
   0  12   5      564.05      600.95    118.73 o 
   1  12   5       10.90       19.85      9.97 o 
   2  12   5       77.79       99.65     30.77 o 
   3  12   5      250.75      222.45     38.24 o 
   4  12   5        9.90        9.64     13.04 o 
   5  12   5       15.44       28.55     15.04 o 
  -5  13   5       17.53        8.33     18.98 o 
  -4  13   5       45.22       47.85     10.36 o 
  -3  13   5       22.73       31.20      7.72 o 
  -2  13   5        2.91       13.99     16.20 o 
  -1  13   5      117.86      108.71     21.73 o 
   0  13   5      105.97      141.06     28.80 o 
   1  13   5      423.09      494.48     61.11 o 
   2  13   5      150.87      164.41     21.48 o 
   3  13   5        6.33        7.70      9.67 o 
   4  13   5        4.56       -4.97     16.73 o 
   5  13   5       22.87       14.38     21.65 o 
  -4  14   5      208.18      184.98     33.67 o 
  -3  14   5       16.71       21.26      9.77 o 
  -2  14   5       75.82      102.45     21.42 o 
  -1  14   5        0.40        5.75     12.66 o 
   0  14   5      264.68      345.25     70.86 o 
   1  14   5      349.28      454.68     86.17 o 
   2  14   5       77.73       79.93     13.49 o 
   3  14   5     1073.19     1135.84    101.13 o 
   4  14   5      343.18      346.51     87.07 o 
  -4  15   5        3.48       16.15     21.07 o 
  -3  15   5       42.78       46.29     23.34 o 
  -2  15   5        0.80        9.48     12.52 o 
  -1  15   5        3.45       -9.49     20.92 o 
   0  15   5      153.15      146.49     32.62 o 
   1  15   5       48.06       42.25     17.35 o 
   2  15   5       15.40       21.55     11.15 o 
   3  15   5      190.97      179.78     43.67 o 
  -2  16   5      144.83      151.10     29.87 o 
  -1  16   5      300.38      387.56     85.97 o 
   0  16   5      537.54      609.24    144.79 o 
   1  16   5      157.16      189.19     30.52 o 
   2  16   5        8.24       39.73     27.98 o 
  -8   0   6       17.06       26.78     21.45 o 
  -7   0   6     3230.38     3650.09    162.26 o 
  -6   0   6        7.04       19.97     17.02 o 
  -5   0   6     7067.20     7855.92    397.59 o 
  -4   0   6     5808.62     5174.48    579.02 o 
  -3   0   6       13.27       16.70      3.25 o 
  -2   0   6     1866.56     1661.49     65.86 o 
  -1   0   6       24.23       28.10      3.61 o 
   0   0   6       16.76       42.12     13.88 o 
   1   0   6      351.03      348.78     32.40 o 
   2   0   6    20680.59    23320.58    575.05 o 
   3   0   6       79.43      151.62     34.50 o 
   4   0   6     2583.02     2644.32    121.60 o 
   5   0   6       72.13       65.80      9.33 o 
   6   0   6       87.67       82.62     25.55 o 
   7   0   6       42.86       44.34      9.17 o 
   8   0   6      470.87      400.20     84.49 o 
  -8   1   6      140.25      122.04     21.12 o 
  -7   1   6       90.12      118.03     15.99 o 
  -6   1   6        0.07        4.77      5.94 o 
  -5   1   6      395.89      280.77     62.36 o 
  -4   1   6     2599.11     2479.26     89.85 o 
  -3   1   6      124.56      106.67      8.37 o 
  -2   1   6     3573.79     4247.00    424.36 o 
  -1   1   6     3429.55     3407.69     82.46 o 
   0   1   6      420.39      428.90     20.88 o 
   1   1   6      920.20      949.84     40.24 o 
   2   1   6       10.79       17.80      5.22 o 
   3   1   6     2052.04     2128.30    142.67 o 
   4   1   6      181.66      212.99     23.55 o 
   5   1   6     2129.99     2238.43    106.26 o 
   6   1   6     1129.06     1339.59    149.62 o 
   7   1   6      526.79      514.23     58.12 o 
   8   1   6      180.09      198.98     31.18 o 
  -8   2   6       11.49        5.03     10.61 o 
  -7   2   6        1.95       -5.37      7.26 o 
  -6   2   6       25.10       21.33      3.29 o 
  -5   2   6        8.67       10.00      3.97 o 
  -4   2   6     2355.47     2435.55    102.53 o 
  -3   2   6     1768.08     1787.84     77.80 o 
  -2   2   6      590.84      533.19     35.29 o 
  -1   2   6      491.77      439.31     27.11 o 
   0   2   6     2763.26     3111.75     81.58 o 
   1   2   6      702.11      760.51     32.42 o 
   2   2   6      777.87      654.06     35.13 o 
   3   2   6      102.55       98.97     10.41 o 
   4   2   6       44.01       65.56      9.12 o 
   5   2   6      227.39      258.10     32.71 o 
   6   2   6        7.42        6.73      7.48 o 
   7   2   6       12.67       -2.49      5.57 o 
   8   2   6      758.52      656.43     62.90 o 
  -8   3   6       33.02       24.67      9.24 o 
  -7   3   6        1.18        5.70      8.30 o 
  -6   3   6        7.25       11.22      2.89 o 
  -5   3   6       59.84       83.91     10.03 o 
  -4   3   6        4.77        5.66      2.55 o 
  -3   3   6      621.72      569.20     37.92 o 
  -2   3   6      193.43      175.97     14.59 o 
  -1   3   6     2121.97     2027.14     63.56 o 
   0   3   6       51.79       76.58      9.50 o 
   1   3   6        0.68        1.57      6.23 o 
   2   3   6      148.09      195.85     37.88 o 
   3   3   6      770.46      813.82     41.30 o 
   4   3   6       76.37       59.10      6.80 o 
   5   3   6      905.41      924.07     84.80 o 
   6   3   6     2496.74     2683.99    187.46 o 
   7   3   6      209.10      206.04     21.80 o 
   8   3   6        0.18        5.27      6.63 o 
  -8   4   6        2.02       18.96      7.64 o 
  -7   4   6      205.55      217.24     28.46 o 
  -6   4   6      407.84      473.56     42.97 o 
  -5   4   6       37.85       41.91      6.91 o 
  -4   4   6     1507.64     1502.81     54.59 o 
  -3   4   6      387.38      328.51     31.50 o 
  -2   4   6     3717.15     4062.57    202.87 o 
  -1   4   6      333.83      330.15     30.67 o 
   0   4   6      738.63      775.50     34.85 o 
   1   4   6       43.39       46.62      6.31 o 
   2   4   6     1697.27     1770.92     38.14 o 
   3   4   6       53.49       41.78      7.20 o 
   4   4   6      123.71      129.34     20.59 o 
   5   4   6      481.31      508.82    116.89 o 
   6   4   6      482.53      440.67     66.31 o 
   7   4   6      272.66      291.84     35.11 o 
   8   4   6      117.82       98.83     14.85 o 
  -8   5   6     1014.44      965.69    188.18 o 
  -7   5   6      140.87      145.38     30.08 o 
  -6   5   6       22.16       20.43      9.89 o 
  -5   5   6     1196.23     1162.12     63.40 o 
  -4   5   6      618.90      643.74     33.17 o 
  -3   5   6      781.08      782.05     31.81 o 
  -2   5   6       37.98       53.48      6.50 o 
  -1   5   6      540.17      503.18     16.67 o 
   0   5   6     6961.63     7384.89    352.23 o 
   1   5   6      193.63      203.92     26.24 o 
   2   5   6       66.29       61.62      6.08 o 
   3   5   6     3316.58     3422.12    117.44 o 
   4   5   6     1735.73     1858.33     89.58 o 
   5   5   6      113.76      120.71     24.24 o 
   6   5   6      614.88      588.53    103.15 o 
   7   5   6       31.42       47.55     12.82 o 
  -8   6   6        5.94       -8.61     14.23 o 
  -7   6   6      654.60      218.42    193.02 o 
  -6   6   6      305.67      277.38     40.28 o 
  -5   6   6      669.06      658.03     49.74 o 
  -4   6   6      449.55      491.81     50.72 o 
  -3   6   6     1438.79     1451.06     59.52 o 
  -2   6   6      641.26      642.33     29.50 o 
  -1   6   6      872.32      892.69     37.62 o 
   0   6   6      191.96      260.00     38.83 o 
   1   6   6      348.23      305.03     46.45 o 
   2   6   6      460.07      457.38     33.29 o 
   3   6   6       38.00       51.93      6.71 o 
   4   6   6      205.97      207.30     26.90 o 
   5   6   6       80.80       96.62     19.91 o 
   6   6   6      156.05      155.77     32.69 o 
   7   6   6      217.32      187.29     55.64 o 
  -8   7   6        5.03        4.61     11.24 o 
  -7   7   6       18.75       24.89     10.18 o 
  -6   7   6     1702.49     1772.97     80.41 o 
  -5   7   6       23.17       21.67      4.20 o 
  -4   7   6      538.55      460.17     38.37 o 
  -3   7   6     1976.14     2047.52    106.13 o 
  -2   7   6     1684.73     1628.75     63.79 o 
  -1   7   6      343.85      334.30     23.82 o 
   0   7   6     2066.40     1821.57    176.57 o 
   1   7   6        8.26        9.44      4.71 o 
   2   7   6     3859.33     3971.00    143.45 o 
   3   7   6        8.54       15.12      6.52 o 
   4   7   6     2633.28     2843.68    154.81 o 
   5   7   6      635.80      539.65     71.15 o 
   6   7   6     1264.19     1587.64    215.44 o 
   7   7   6      684.97      649.64    128.69 o 
  -7   8   6      362.90      292.56     52.49 o 
  -6   8   6      444.76      453.63     55.54 o 
  -5   8   6     1972.42     2005.12    134.68 o 
  -4   8   6     1471.92     1501.23     72.95 o 
  -3   8   6      521.78      517.81     55.24 o 
  -2   8   6        0.02        5.04      5.46 o 
  -1   8   6        7.00        8.58      4.86 o 
   0   8   6       63.84       50.75      7.29 o 
   1   8   6      561.41      548.35     42.22 o 
   2   8   6     4518.08     6065.93   1007.55 o 
   3   8   6      543.29      574.56     79.93 o 
   4   8   6     2219.87     2402.23    136.82 o 
   5   8   6      135.95      151.51     31.60 o 
   6   8   6       11.33       15.96     11.99 o 
   7   8   6        0.72       15.86     12.63 o 
  -7   9   6       29.49       24.14      8.43 o 
  -6   9   6      545.59      508.37    102.18 o 
  -5   9   6      410.62      437.10     65.30 o 
  -4   9   6     1198.28     1389.75     74.81 o 
  -3   9   6        0.88        3.04      3.89 o 
  -2   9   6        7.20        1.39      4.89 o 
  -1   9   6      581.31      594.52     64.18 o 
   0   9   6      283.99      301.64     46.56 o 
   1   9   6      258.31      276.64     40.45 o 
   2   9   6       97.45      137.28     26.66 o 
   3   9   6      196.01      191.00     21.99 o 
   4   9   6        1.31       14.51      9.71 o 
   5   9   6       30.19       23.33     23.10 o 
   6   9   6      148.43      124.58     31.27 o 
  -7  10   6      376.94      332.41     91.31 o 
  -6  10   6      805.35      962.03    116.70 o 
  -5  10   6      867.54     1150.26     85.83 o 
  -4  10   6     1196.36     1492.89     74.36 o 
  -3  10   6      383.15      382.49     53.95 o 
  -2  10   6      117.48      118.47     15.66 o 
  -1  10   6      338.99      473.02     87.39 o 
   0  10   6      107.54      124.85     18.03 o 
   1  10   6      159.89      151.18     21.75 o 
   2  10   6       15.35       22.16     10.09 o 
   3  10   6      302.09      250.01     25.53 o 
   4  10   6       24.73       15.35     18.30 o 
   5  10   6       21.91       15.94     10.61 o 
   6  10   6       42.49       37.31      8.99 o 
  -6  11   6        6.35       13.75     16.68 o 
  -5  11   6        0.49        7.15      6.86 o 
  -4  11   6       94.06      125.89     17.44 o 
  -3  11   6      256.02      289.78     46.92 o 
  -2  11   6      426.82      443.57     43.66 o 
  -1  11   6     1651.39     1774.65    195.24 o 
   0  11   6       40.85       56.33     12.22 o 
   1  11   6       81.31       76.03     12.59 o 
   2  11   6      238.57      264.62     41.73 o 
   3  11   6      607.86      573.54     95.70 o 
   4  11   6      343.43      372.74     70.32 o 
   5  11   6     1161.79     1189.64    129.56 o 
   6  11   6     1010.27      913.56    201.04 o 
  -6  12   6      163.44      141.50     57.23 o 
  -5  12   6      167.08      117.84     40.98 o 
  -4  12   6      108.99      129.58     19.09 o 
  -3  12   6       57.37       60.65     21.61 o 
  -2  12   6      399.75      464.56     72.80 o 
  -1  12   6        1.74        3.48     11.40 o 
   0  12   6        0.32      -19.77     23.26 o 
   1  12   6       74.04       60.91     17.69 o 
   2  12   6       40.56       28.56     10.27 o 
   3  12   6       31.32       43.68     14.48 o 
   4  12   6        4.51       22.08     16.68 o 
   5  12   6        2.26       -1.98     21.72 o 
  -5  13   6       63.66       34.31     39.14 o 
  -4  13   6        0.29       10.82     11.16 o 
  -3  13   6      229.40      267.30     33.97 o 
  -2  13   6      206.83      242.75     36.63 o 
  -1  13   6      302.16      266.06     44.06 o 
   0  13   6        6.10       22.04     12.28 o 
   1  13   6      286.48      319.18     63.09 o 
   2  13   6        3.11       27.51     11.42 o 
   3  13   6        4.93      -13.21     13.79 o 
   4  13   6      235.57      221.42     63.01 o 
  -4  14   6        0.08       17.02     10.11 o 
  -3  14   6       15.94        4.48     13.41 o 
  -2  14   6        0.45       -5.84     19.43 o 
  -1  14   6       95.64      106.47     23.92 o 
   0  14   6       91.88       89.81     22.21 o 
   1  14   6      242.52      285.26     48.25 o 
   2  14   6      202.34      210.60     37.73 o 
   3  14   6      137.24      121.01     19.13 o 
   4  14   6        3.68      -15.20     26.19 o 
  -3  15   6      209.24      211.77     36.77 o 
  -2  15   6      217.34      291.60     47.56 o 
  -1  15   6      322.16      290.49     54.23 o 
   0  15   6      228.27      252.85     53.77 o 
   1  15   6       47.45       78.52     22.24 o 
   2  15   6        4.13       14.87      9.62 o 
   3  15   6       24.85       11.32     17.21 o 
  -1  16   6        5.01       15.07     13.02 o 
   0  16   6      200.89      248.71     54.62 o 
   1  16   6      504.72      416.63    112.70 o 
  -8   1   7        0.95        4.85      6.40 o 
  -7   1   7      268.02      264.28     44.11 o 
  -6   1   7      241.89      264.07     32.43 o 
  -5   1   7      455.04      375.23     46.39 o 
  -4   1   7       31.56       31.18      3.72 o 
  -3   1   7      130.33      118.65     10.81 o 
  -2   1   7      742.39      752.30     38.48 o 
  -1   1   7     1391.26     1386.58     60.61 o 
   0   1   7     3153.01     3223.33    100.38 o 
   1   1   7      373.98      378.78     27.06 o 
   2   1   7      932.57      951.18     52.94 o 
   3   1   7     2654.52     2660.71     92.35 o 
   4   1   7     3007.61     3872.08    633.53 o 
   5   1   7     1249.23     1210.51     86.96 o 
   6   1   7      148.33      165.09     20.11 o 
   7   1   7       45.92       23.53      8.38 o 
   8   1   7        9.85       14.04      9.98 o 
  -8   2   7       43.20       19.92      9.64 o 
  -7   2   7     1989.93     2026.11     60.23 o 
  -6   2   7      348.85      401.26     29.58 o 
  -5   2   7       64.04       70.83      9.74 o 
  -4   2   7     2186.37     2359.12    138.17 o 
  -3   2   7      798.44      791.94     35.47 o 
  -2   2   7       18.45       20.29      4.38 o 
  -1   2   7        0.03        5.91      3.56 o 
   0   2   7     1906.81     2199.60     79.98 o 
   1   2   7        4.89       30.88      7.95 o 
   2   2   7      434.89      412.64     60.98 o 
   3   2   7     1245.16     1173.63     43.82 o 
   4   2   7      740.29      692.33     56.12 o 
   5   2   7     1514.41     1468.47     97.03 o 
   6   2   7      404.45      433.48     47.57 o 
   7   2   7      134.50      137.31     22.47 o 
   8   2   7     2133.57     2204.74    138.02 o 
  -8   3   7      157.18      158.44     20.41 o 
  -7   3   7      322.12      320.37     39.82 o 
  -6   3   7        1.40        4.00      3.61 o 
  -5   3   7       49.25       50.57      7.46 o 
  -4   3   7      285.42      266.76     19.03 o 
  -3   3   7     1903.62     2052.99     73.61 o 
  -2   3   7     9765.25    11064.60    127.67 o 
  -1   3   7      909.07      900.33     43.08 o 
   0   3   7     3913.76     4117.39    398.81 o 
   1   3   7     4491.69     4557.17    113.88 o 
   2   3   7     1143.29     1367.44    183.10 o 
   3   3   7     2847.53     3022.17    111.82 o 
   4   3   7      163.20      211.15     48.70 o 
   5   3   7       91.74      103.59     17.99 o 
   6   3   7      152.45      132.70     22.45 o 
   7   3   7       83.86       85.22     10.91 o 
  -8   4   7        2.86       12.40      8.04 o 
  -7   4   7       80.35       78.06     11.80 o 
  -6   4   7      140.06      168.51     26.96 o 
  -5   4   7       17.44       12.91      6.01 o 
  -4   4   7       28.20       25.66      5.69 o 
  -3   4   7      551.68      566.26     27.34 o 
  -2   4   7     1201.68     1222.92     46.95 o 
  -1   4   7     4415.62     4699.93    117.69 o 
   0   4   7      880.29      726.10     29.60 o 
   1   4   7     1178.11     1278.26    102.51 o 
   2   4   7     5617.73     5579.45    200.14 o 
   3   4   7      156.47      164.15     20.53 o 
   4   4   7     1249.99     1463.51    224.95 o 
   5   4   7      324.55      374.29     77.88 o 
   6   4   7     2475.11     2622.82    151.23 o 
   7   4   7        0.69      -10.37     11.35 o 
  -8   5   7      802.20      678.04    135.51 o 
  -7   5   7        0.36       21.07      7.40 o 
  -6   5   7       39.87       33.82      6.81 o 
  -5   5   7      196.84      201.62     17.49 o 
  -4   5   7     1315.72     1391.68     64.40 o 
  -3   5   7       71.66       95.72      8.32 o 
  -2   5   7      288.56      306.26     30.00 o 
  -1   5   7     1421.03     1348.77     60.43 o 
   0   5   7      247.72      295.76     53.14 o 
   1   5   7      946.11      958.85     47.79 o 
   2   5   7      489.65      544.42     30.69 o 
   3   5   7       53.86       47.18      8.56 o 
   4   5   7       38.71       33.41     16.59 o 
   5   5   7       97.08      121.99     20.97 o 
   6   5   7      141.11      137.03     26.05 o 
   7   5   7       12.90       16.40     12.36 o 
  -8   6   7        0.04       22.98     15.11 o 
  -7   6   7      331.82      291.85     45.97 o 
  -6   6   7       74.22       65.01      8.62 o 
  -5   6   7      160.38      102.19     20.55 o 
  -4   6   7     1363.72     1460.59     76.51 o 
  -3   6   7       55.01       70.47      7.26 o 
  -2   6   7      195.96      209.39     24.65 o 
  -1   6   7     1984.50     2142.80     85.53 o 
   0   6   7     1084.91     1109.14     52.87 o 
   1   6   7      526.82      501.15     66.90 o 
   2   6   7     2707.05     2789.64    172.69 o 
   3   6   7      401.77      376.76     80.29 o 
   4   6   7     2527.94     2735.20    187.12 o 
   5   6   7      446.19      423.92     88.91 o 
   6   6   7      558.61      576.36    121.82 o 
   7   6   7      228.10      216.42     44.07 o 
  -7   7   7      101.59       91.68     16.61 o 
  -6   7   7      539.21      437.29     81.45 o 
  -5   7   7       37.77       40.75      6.56 o 
  -4   7   7      768.42      769.39     58.52 o 
  -3   7   7     2356.78     2213.44    112.28 o 
  -2   7   7      675.75      686.31     39.69 o 
  -1   7   7     2490.06     2460.17    105.47 o 
   0   7   7      460.14      427.36     62.40 o 
   1   7   7      873.48      817.29     54.52 o 
   2   7   7     2137.37     2193.79    129.99 o 
   3   7   7       30.65       37.39      6.38 o 
   4   7   7      158.06      137.79     19.15 o 
   5   7   7        2.39        1.98      9.29 o 
   6   7   7      376.67      348.65     71.05 o 
   7   7   7        0.10       -6.23     11.42 o 
  -7   8   7      192.03      160.12     31.36 o 
  -6   8   7      270.19      222.01     31.27 o 
  -5   8   7       34.06       28.63      4.07 o 
  -4   8   7       33.69       33.61      4.62 o 
  -3   8   7        0.07        5.93      5.28 o 
  -2   8   7       94.38      108.42     12.14 o 
  -1   8   7      618.05      744.37     83.64 o 
   0   8   7       55.88       46.86     10.01 o 
   1   8   7      327.23      346.62     47.38 o 
   2   8   7      190.05      214.24     31.73 o 
   3   8   7      959.10      896.54     60.68 o 
   4   8   7      272.46      265.73     36.81 o 
   5   8   7      603.13      559.79    165.83 o 
   6   8   7      247.96      204.84     52.11 o 
  -7   9   7       32.70       38.92     17.75 o 
  -6   9   7      236.58      202.88     28.93 o 
  -5   9   7       81.45       68.26     19.35 o 
  -4   9   7       54.41       70.45      7.38 o 
  -3   9   7      166.40      174.17     22.21 o 
  -2   9   7       14.96       13.84      5.41 o 
  -1   9   7      362.54      429.23     51.82 o 
   0   9   7     6403.60     7040.32    258.58 o 
   1   9   7     1097.68     1313.85    119.01 o 
   2   9   7     4845.11     5427.90    177.74 o 
   3   9   7     1657.21     1753.75     99.00 o 
   4   9   7     2336.43     2476.95    247.82 o 
   5   9   7     1236.42     1281.34    148.13 o 
   6   9   7      705.40      613.24    173.73 o 
  -6  10   7       10.15       10.32     10.46 o 
  -5  10   7       36.16       39.04      8.08 o 
  -4  10   7      331.39      274.41     96.95 o 
  -3  10   7       61.31       61.13      8.86 o 
  -2  10   7        6.91       13.44      4.52 o 
  -1  10   7      720.37      744.44    140.26 o 
   0  10   7      288.76      307.78     68.13 o 
   1  10   7       42.68       39.82      6.95 o 
   2  10   7       69.19       74.87     15.00 o 
   3  10   7      807.14      712.62    150.66 o 
   4  10   7       99.32      110.95     20.09 o 
   5  10   7      572.27      441.10     93.26 o 
   6  10   7      267.70      191.15     63.82 o 
  -6  11   7       11.31       37.44     22.76 o 
  -5  11   7       18.32        7.71     16.87 o 
  -4  11   7       43.75       51.29      7.62 o 
  -3  11   7      231.68      225.03     39.32 o 
  -2  11   7     2345.97     2884.05    163.98 o 
  -1  11   7        8.40        6.09     10.27 o 
   0  11   7      357.46      378.32     54.26 o 
   1  11   7        0.75        1.13      2.71 o 
   2  11   7       46.65       27.14     27.93 o 
   3  11   7        4.40       -3.10     19.03 o 
   4  11   7       10.62       13.70      7.44 o 
   5  11   7        0.46        8.29     11.84 o 
  -5  12   7      107.04      115.90     38.13 o 
  -4  12   7       38.34       40.36     13.26 o 
  -3  12   7      391.92      472.59     52.69 o 
  -2  12   7        2.59       10.63      6.84 o 
  -1  12   7      176.03      181.28     29.07 o 
   0  12   7        5.03        3.63      7.51 o 
   1  12   7      633.23      596.74     89.62 o 
   2  12   7        1.25       36.53     20.12 o 
   3  12   7       68.51       57.73     10.70 o 
   4  12   7       23.33       19.98      8.30 o 
   5  12   7      144.74      138.36     32.18 o 
  -5  13   7       50.74       61.87     32.63 o 
  -4  13   7       50.63       53.06     15.67 o 
  -3  13   7      227.39      234.34     49.57 o 
  -2  13   7      130.30      147.72     22.38 o 
  -1  13   7      198.33      175.52     34.24 o 
   0  13   7      342.92      382.31     67.69 o 
   1  13   7      257.02      187.18     49.70 o 
   2  13   7      442.46      432.97     78.28 o 
   3  13   7      138.03      182.89     36.16 o 
   4  13   7      636.21      569.34    154.91 o 
  -4  14   7       68.79       71.77     19.67 o 
  -3  14   7       11.92        3.44     12.52 o 
  -2  14   7      502.61      589.94    194.87 o 
  -1  14   7      220.25      214.90     40.17 o 
   0  14   7      168.47      187.46     34.06 o 
   1  14   7     1607.52     1916.18    105.05 o 
   2  14   7      454.37      468.93     97.61 o 
   3  14   7      363.60      313.96     73.60 o 
  -3  15   7      119.89      122.99     20.74 o 
  -2  15   7      708.78      804.28    176.88 o 
  -1  15   7      692.71      732.56    131.01 o 
   0  15   7      259.69      229.51     56.04 o 
   1  15   7      494.16      432.92    140.01 o 
   2  15   7      323.20      304.76     79.93 o 
  -8   0   8      148.99      125.43     26.40 o 
  -7   0   8      220.55      222.11     35.60 o 
  -6   0   8     1537.03     1334.96    203.77 o 
  -5   0   8      140.19      122.01     44.41 o 
  -4   0   8     1358.47     1662.95    122.34 o 
  -3   0   8      147.93      161.45     20.84 o 
  -2   0   8     1243.93     1176.23     68.83 o 
  -1   0   8      258.34      303.14     23.06 o 
   0   0   8     2085.03     2102.55     90.93 o 
   1   0   8     1117.59     1084.32     29.46 o 
   2   0   8     2990.84     3232.17    191.84 o 
   3   0   8      742.89      823.39     58.58 o 
   4   0   8       41.31       55.83      7.63 o 
   5   0   8      232.54      232.48     46.51 o 
   6   0   8       58.51       84.18     15.81 o 
   7   0   8      124.99      118.75     22.26 o 
  -8   1   8       27.59       20.88      7.52 o 
  -7   1   8        6.99       16.65      7.05 o 
  -6   1   8     1144.44     1162.17     92.12 o 
  -5   1   8      707.85      563.69     73.05 o 
  -4   1   8      529.04      530.12     30.39 o 
  -3   1   8     5210.92     5103.98    219.51 o 
  -2   1   8      363.32      317.84     13.27 o 
  -1   1   8     1327.80     1183.42    144.23 o 
   0   1   8     3339.10     3330.49     53.02 o 
   1   1   8       79.37       93.51      9.87 o 
   2   1   8     1784.35     2060.81    108.55 o 
   3   1   8      361.99      311.36     28.05 o 
   4   1   8        0.09       -1.70      5.97 o 
   5   1   8        7.17        5.38      4.07 o 
   6   1   8        0.00       14.34      6.50 o 
   7   1   8        0.80       15.51      5.74 o 
  -8   2   8       73.78       25.93     14.50 o 
  -7   2   8       78.58       93.31     11.45 o 
  -6   2   8      139.74       91.42     35.77 o 
  -5   2   8      366.00      252.01     50.67 o 
  -4   2   8      974.83     1207.26     54.91 o 
  -3   2   8     2302.90     2128.96    174.01 o 
  -2   2   8     2341.94     2421.13     94.21 o 
  -1   2   8     1543.28     1239.92     99.96 o 
   0   2   8     7761.89     7749.74    316.90 o 
   1   2   8       38.12       40.03      6.47 o 
   2   2   8      561.03      582.92     54.29 o 
   3   2   8       56.20       65.11     10.08 o 
   4   2   8       16.29       16.32      6.20 o 
   5   2   8      153.81      152.98     21.28 o 
   6   2   8      612.66      488.78     62.80 o 
   7   2   8      400.92      410.12     59.08 o 
  -8   3   8       34.02       38.80     15.53 o 
  -7   3   8      152.05      154.95     18.93 o 
  -6   3   8       73.55       79.27      9.94 o 
  -5   3   8      203.13      214.80     19.76 o 
  -4   3   8      863.34      986.80     59.12 o 
  -3   3   8       95.38      113.98     10.65 o 
  -2   3   8      229.86      246.77     27.63 o 
  -1   3   8        2.13        1.16      4.66 o 
   0   3   8      711.76      625.83     21.18 o 
   1   3   8      213.27      240.53     29.43 o 
   2   3   8     1581.91     1881.41    170.17 o 
   3   3   8      777.73      842.57     93.61 o 
   4   3   8        2.52        1.75     11.79 o 
   5   3   8       23.61       18.49      6.91 o 
   6   3   8       87.88       76.45     11.75 o 
   7   3   8       31.93       14.52      9.39 o 
  -8   4   8       21.08        4.12      9.61 o 
  -7   4   8        2.04        8.57      9.75 o 
  -6   4   8       60.20       71.63     14.75 o 
  -5   4   8        6.88        0.09      4.22 o 
  -4   4   8       96.45       92.72      8.83 o 
  -3   4   8      629.48      699.70     29.46 o 
  -2   4   8      377.79      488.89     26.11 o 
  -1   4   8     1648.71     1610.45     64.10 o 
   0   4   8     1812.39     2028.73    127.02 o 
   1   4   8       12.94        7.30      5.68 o 
   2   4   8      174.03      150.51     18.48 o 
   3   4   8       41.43       65.61     15.67 o 
   4   4   8      134.04      139.50     19.68 o 
   5   4   8       41.58       17.73     20.86 o 
   6   4   8      197.93      168.72     32.34 o 
   7   4   8      245.11      247.94     32.46 o 
  -8   5   8      582.11      618.46    217.22 o 
  -7   5   8      584.33      581.49     79.00 o 
  -6   5   8     2469.39     2608.49    173.78 o 
  -5   5   8     1757.55     1618.41    119.99 o 
  -4   5   8     3899.47     3959.21    206.59 o 
  -3   5   8     1968.46     2074.69     82.84 o 
  -2   5   8      913.61      938.51     41.86 o 
  -1   5   8       31.71       21.97      5.12 o 
   0   5   8       82.37       80.12     11.41 o 
   1   5   8       49.38       56.36      7.51 o 
   2   5   8     1306.45     1388.68     97.50 o 
   3   5   8       16.50       18.90     11.15 o 
   4   5   8      813.05      812.31    158.42 o 
   5   5   8      443.38      450.88     83.00 o 
   6   5   8      875.79      896.09     78.52 o 
   7   5   8       90.69      104.55     23.52 o 
  -7   6   8      111.09      102.34     17.79 o 
  -6   6   8       21.85       19.90     11.67 o 
  -5   6   8        6.99       16.44      6.43 o 
  -4   6   8       64.52       57.89      5.82 o 
  -3   6   8     3353.48     3585.79    110.33 o 
  -2   6   8      709.05      712.79     52.21 o 
  -1   6   8     5501.74     5446.68    217.35 o 
   0   6   8      609.98      545.43     75.70 o 
   1   6   8     1594.56     1659.82     80.21 o 
   2   6   8     2277.89     2155.24    163.29 o 
   3   6   8      326.31      314.52     71.80 o 
   4   6   8     2518.21     2660.01    166.50 o 
   5   6   8     1282.94     1297.21    105.94 o 
   6   6   8      381.78      360.95     83.32 o 
   7   6   8      456.87      364.99    105.47 o 
  -7   7   8       60.27       64.33     13.17 o 
  -6   7   8     1027.90     1046.52     66.17 o 
  -5   7   8        7.08        6.26      4.70 o 
  -4   7   8      522.53      479.08     63.56 o 
  -3   7   8      396.21      358.68     39.17 o 
  -2   7   8      395.26      349.95     37.82 o 
  -1   7   8     1337.96     1225.07     67.35 o 
   0   7   8      269.96      257.32     33.91 o 
   1   7   8       15.16       17.99      9.38 o 
   2   7   8      149.34      149.24     17.24 o 
   3   7   8        1.98        1.15      6.99 o 
   4   7   8      603.44      716.40    153.92 o 
   5   7   8      107.52       94.16     19.65 o 
   6   7   8        0.42        5.89     15.78 o 
  -7   8   8        0.05        6.00      8.03 o 
  -6   8   8      345.67      349.82     50.26 o 
  -5   8   8        5.70        7.76      4.81 o 
  -4   8   8      484.46      529.97     48.94 o 
  -3   8   8      320.45      340.77     43.32 o 
  -2   8   8        2.99        3.55      5.76 o 
  -1   8   8      597.94      689.04     80.56 o 
   0   8   8       49.12       45.49      6.91 o 
   1   8   8        2.63       13.12      6.35 o 
   2   8   8     1658.02     1603.08     92.42 o 
   3   8   8      229.84      240.08     31.96 o 
   4   8   8      553.19      579.05    105.45 o 
   5   8   8       86.90       67.36     14.38 o 
   6   8   8      139.81      185.00     46.63 o 
  -7   9   8       11.89       23.54     10.83 o 
  -6   9   8      163.23      152.14     21.54 o 
  -5   9   8       95.58       96.00     14.68 o 
  -4   9   8        0.04        7.49      7.17 o 
  -3   9   8      518.77      481.89     61.51 o 
  -2   9   8        8.55       10.45      5.71 o 
  -1   9   8      198.00      205.80     29.98 o 
   0   9   8     3516.24     3746.86    263.41 o 
   1   9   8      151.66      155.61     21.70 o 
   2   9   8       54.02       68.66     12.11 o 
   3   9   8      344.78      337.62     60.64 o 
   4   9   8      326.34      335.33     58.05 o 
   5   9   8        0.23        2.41     14.64 o 
   6   9   8        6.50       28.65     15.90 o 
  -6  10   8       79.01       61.15     12.17 o 
  -5  10   8       61.24       41.36      7.62 o 
  -4  10   8       45.65       60.33     13.61 o 
  -3  10   8      333.39      330.53     50.24 o 
  -2  10   8        0.05       13.58      8.95 o 
  -1  10   8        0.31       10.97      8.01 o 
   0  10   8      880.02     1034.66    197.76 o 
   1  10   8        2.42       20.28     13.14 o 
   2  10   8       21.10       19.11     12.77 o 
   3  10   8       22.44       16.68     12.27 o 
   4  10   8      114.92      114.51     22.71 o 
   5  10   8       14.80       26.06     17.23 o 
  -6  11   8        0.95        6.05     14.21 o 
  -5  11   8      144.41      152.46     28.92 o 
  -4  11   8      231.43      250.44     43.50 o 
  -3  11   8       95.47      132.25     19.93 o 
  -2  11   8     3393.91     3666.27    567.62 o 
  -1  11   8       64.65       32.46     24.26 o 
   0  11   8     2039.27     2204.30    309.33 o 
   1  11   8      213.78      243.12     32.10 o 
   2  11   8     1155.73     1269.92    178.91 o 
   3  11   8       58.49       67.88     18.40 o 
   4  11   8       30.11       12.78      8.79 o 
   5  11   8        6.67        1.35     11.49 o 
  -5  12   8      324.36      208.90     91.07 o 
  -4  12   8      723.64     1009.01    159.07 o 
  -3  12   8      257.98      180.99     29.26 o 
  -2  12   8      207.34      285.08     76.99 o 
  -1  12   8     1274.87     1572.91    126.87 o 
   0  12   8      895.89     1025.75    215.03 o 
   1  12   8      654.88      631.35    192.00 o 
   2  12   8       12.89       17.45      9.04 o 
   3  12   8       16.37       16.05     17.70 o 
   4  12   8      187.39      200.29     47.96 o 
  -4  13   8     2857.73     4506.43    181.68 o 
  -3  13   8       70.70       74.79     14.72 o 
  -2  13   8      454.56      464.65     92.34 o 
  -1  13   8        1.06       -3.04     12.35 o 
   0  13   8      218.20      273.50     78.83 o 
   1  13   8      126.42      153.77     20.18 o 
   2  13   8      129.56      140.55     30.03 o 
   3  13   8      976.96      796.80    206.23 o 
  -3  14   8       26.99       24.18     19.50 o 
  -2  14   8       78.77       87.64     16.38 o 
  -1  14   8      287.53      223.65     92.20 o 
   0  14   8        3.98        6.17     17.27 o 
   1  14   8      357.79      499.99    119.77 o 
   2  14   8       10.12        9.62     24.42 o 
   3  14   8       12.24        9.61     13.49 o 
  -2  15   8       43.95       99.44     32.51 o 
  -1  15   8       19.71        9.40      9.67 o 
   0  15   8       30.93       40.92     25.53 o 
   1  15   8       12.46       19.27     14.46 o 
  -8   1   9        4.24       -1.65     13.20 o 
  -7   1   9       52.92       51.14     10.73 o 
  -6   1   9       62.18       51.95      9.36 o 
  -5   1   9       39.92       38.79      4.86 o 
  -4   1   9     1096.44     1112.10     56.72 o 
  -3   1   9     1727.88     1723.22     57.43 o 
  -2   1   9       41.25       42.93      4.49 o 
  -1   1   9      520.23      445.17     54.91 o 
   0   1   9     4297.35     4412.60    165.20 o 
   1   1   9        3.85        5.46      5.49 o 
   2   1   9      893.03      893.85     48.09 o 
   3   1   9      240.69      203.66     22.43 o 
   4   1   9        0.49        8.23      3.73 o 
   5   1   9      113.66      101.27     15.99 o 
   6   1   9       11.60        7.09      3.78 o 
   7   1   9        6.01       -2.03     13.71 o 
  -8   2   9      259.24      247.32     37.95 o 
  -7   2   9      416.84      341.08     49.16 o 
  -6   2   9      154.83      158.73     18.62 o 
  -5   2   9       50.58       31.48      9.80 o 
  -4   2   9      262.62      246.64     19.27 o 
  -3   2   9        5.95        7.56      3.51 o 
  -2   2   9       38.23       53.13      6.79 o 
  -1   2   9       53.28       56.99      5.97 o 
   0   2   9        1.82       10.96      5.61 o 
   1   2   9     2387.33     2382.94     85.24 o 
   2   2   9      279.35      341.65     71.33 o 
   3   2   9      516.34      484.45     97.47 o 
   4   2   9     1058.46     1078.90    121.77 o 
   5   2   9      109.26       93.74     26.16 o 
   6   2   9      924.68      955.44     52.17 o 
   7   2   9      506.63      355.90    107.90 o 
  -8   3   9      480.81      420.61     90.63 o 
  -7   3   9      461.62      536.02     58.73 o 
  -6   3   9      189.68      181.78     17.05 o 
  -5   3   9      327.03      421.40     56.41 o 
  -4   3   9        3.48        3.28      3.58 o 
  -3   3   9      285.37      278.13     27.56 o 
  -2   3   9      107.64      135.24     16.42 o 
  -1   3   9      567.30      613.53     41.07 o 
   0   3   9        1.94        9.00      5.29 o 
   1   3   9       19.00       29.38      5.37 o 
   2   3   9       98.54      115.36     20.56 o 
   3   3   9      485.75      520.84     96.05 o 
   4   3   9      708.89      751.53    110.20 o 
   5   3   9      326.61      403.51     72.08 o 
   6   3   9     1151.35     1366.81     85.34 o 
   7   3   9      317.73      291.02     44.24 o 
  -8   4   9      143.57      134.97     42.65 o 
  -7   4   9      296.14      341.33     49.91 o 
  -6   4   9     1512.98     2111.60    218.89 o 
  -5   4   9     1856.28     2088.71     66.53 o 
  -4   4   9     2913.89     3148.69    110.73 o 
  -3   4   9     1607.96     1630.95     68.08 o 
  -2   4   9      415.45      467.27     29.20 o 
  -1   4   9      442.45      440.30     54.38 o 
   0   4   9       46.72       60.45      7.07 o 
   1   4   9     2132.66     2034.47    180.31 o 
   2   4   9      901.93      941.62     89.74 o 
   3   4   9     5481.13     6094.88    209.91 o 
   4   4   9     2844.25     3189.87    210.38 o 
   5   4   9     2727.40     3130.03    142.37 o 
   6   4   9     1310.22     1511.72    110.84 o 
   7   4   9      481.25      432.86     77.46 o 
  -7   5   9       77.55       65.07     12.93 o 
  -6   5   9        0.38       -3.93      7.91 o 
  -5   5   9        6.88        5.15      2.48 o 
  -4   5   9        1.59       12.15      4.86 o 
  -3   5   9       48.12       54.52      6.26 o 
  -2   5   9       15.93       17.47      3.56 o 
  -1   5   9      573.86      560.91     36.95 o 
   0   5   9      637.27      627.23     35.27 o 
   1   5   9       12.55       11.77      7.56 o 
   2   5   9      602.69      584.50     82.05 o 
   3   5   9        4.39       -1.51     14.12 o 
   4   5   9      966.29     1013.21    180.62 o 
   5   5   9       45.69       61.47     21.16 o 
   6   5   9       26.66       45.91     15.36 o 
   7   5   9       41.67       25.69     12.71 o 
  -7   6   9      157.16      163.43     27.88 o 
  -6   6   9       42.61       40.44      8.09 o 
  -5   6   9       99.27       92.61     19.23 o 
  -4   6   9        8.88       10.46      4.07 o 
  -3   6   9      203.44      245.22     24.44 o 
  -2   6   9        0.10        3.02      4.49 o 
  -1   6   9        0.35        7.86      5.15 o 
   0   6   9       20.56       24.69      3.52 o 
   1   6   9     1419.47     1428.66     66.28 o 
   2   6   9      408.91      447.18    115.13 o 
   3   6   9       19.92       18.24      8.90 o 
   4   6   9      106.10      126.04     22.87 o 
   5   6   9        1.80        6.74     11.00 o 
   6   6   9       81.91       89.30     18.37 o 
  -7   7   9       15.84       -4.96     11.02 o 
  -6   7   9      836.78      898.27    110.68 o 
  -5   7   9       93.04       92.62      9.87 o 
  -4   7   9       20.66       23.01      3.51 o 
  -3   7   9       36.05       46.36      6.07 o 
  -2   7   9        0.00       -1.57      4.74 o 
  -1   7   9     1187.69     1245.15     65.73 o 
   0   7   9      629.64      635.02    128.10 o 
   1   7   9       59.38       64.32     12.48 o 
   2   7   9      707.59      677.46    146.26 o 
   3   7   9        5.96       10.87     13.38 o 
   4   7   9       10.57       11.45      8.73 o 
   5   7   9      319.44      268.61     67.20 o 
   6   7   9       92.67       84.44     18.66 o 
  -7   8   9      137.87      126.53     25.35 o 
  -6   8   9        3.30       -6.37      7.41 o 
  -5   8   9      246.13      282.23     35.27 o 
  -4   8   9      274.25      284.44     27.85 o 
  -3   8   9        0.00       -1.34      6.70 o 
  -2   8   9      546.13      603.50     54.33 o 
  -1   8   9       23.52       19.77      6.89 o 
   0   8   9      345.66      315.22     89.27 o 
   1   8   9     1467.63     1552.96    173.19 o 
   2   8   9     1012.22      993.70     74.62 o 
   3   8   9     3079.73     3488.20    220.73 o 
   4   8   9     1149.84     1195.24    130.78 o 
   5   8   9       58.68       45.50     13.08 o 
   6   8   9      129.76      123.47     41.50 o 
  -6   9   9        7.48       10.84      8.51 o 
  -5   9   9       47.00       22.51     10.00 o 
  -4   9   9        9.65       26.29      8.71 o 
  -3   9   9       14.73       14.42      8.10 o 
  -2   9   9       49.69       46.88     11.88 o 
  -1   9   9       71.06      100.58     12.01 o 
   0   9   9       46.95       47.68      7.89 o 
   1   9   9       35.09       57.62     13.70 o 
   2   9   9      409.14      487.89    101.75 o 
   3   9   9       31.42       25.71     23.38 o 
   4   9   9        3.97       25.99     10.54 o 
   5   9   9       30.44       -7.52     17.47 o 
  -6  10   9        2.96        5.29      9.81 o 
  -5  10   9      228.40      264.81     33.46 o 
  -4  10   9      120.80      106.51     11.27 o 
  -3  10   9        1.72       12.46      7.17 o 
  -2  10   9      406.10      384.33     45.21 o 
  -1  10   9     1695.34     1651.85     90.36 o 
   0  10   9      637.26      602.54    205.15 o 
   1  10   9      684.10      704.23    111.86 o 
   2  10   9     1190.94     1061.01    165.81 o 
   3  10   9        0.43        5.88      9.76 o 
   4  10   9      116.02       90.64     18.80 o 
   5  10   9      187.77      153.85     53.00 o 
  -5  11   9        0.40        4.62      7.16 o 
  -4  11   9      240.05      254.72     54.09 o 
  -3  11   9      404.89      400.11     65.09 o 
  -2  11   9     4007.59     4854.47    169.26 o 
  -1  11   9      106.95      117.62     21.08 o 
   0  11   9      397.28      494.33    102.20 o 
   1  11   9     1387.30     1110.63    294.34 o 
   2  11   9      196.30      220.44     39.45 o 
   3  11   9      353.49      328.17     62.13 o 
   4  11   9        2.30      -12.53     19.30 o 
  -5  12   9       73.08       50.86     20.75 o 
  -4  12   9       40.60       38.89     11.79 o 
  -3  12   9      116.64      111.39     22.72 o 
  -2  12   9      706.44      859.58     62.11 o 
  -1  12   9       24.60       24.05     20.04 o 
   0  12   9        9.82       25.95     12.66 o 
   1  12   9        0.11        0.41     12.91 o 
   2  12   9      327.36      245.48     57.59 o 
   3  12   9       19.73       18.48     22.43 o 
   4  12   9       67.22       75.03     31.22 o 
  -4  13   9      490.93       38.62     42.25 o 
  -3  13   9       24.31       11.20     11.13 o 
  -2  13   9      103.19      145.94     68.72 o 
  -1  13   9       86.17       79.11     45.56 o 
   0  13   9      491.40      659.60    163.14 o 
   1  13   9       19.39       16.37     15.10 o 
   2  13   9        1.59       24.65     20.71 o 
   3  13   9      221.69      189.25     55.84 o 
  -2  14   9      423.53      550.48    164.25 o 
  -1  14   9       37.73       25.40     26.55 o 
   0  14   9      131.17      188.31     43.16 o 
   1  14   9      414.16      391.94    171.23 o 
   2  14   9     1136.71      944.70    212.02 o 
  -7   0  10      639.61      906.68    271.10 o 
  -6   0  10     1125.09     1528.55    146.55 o 
  -5   0  10      975.73      878.98    119.90 o 
  -4   0  10      579.38      474.28    103.00 o 
  -3   0  10     2438.11     2446.26    161.59 o 
  -2   0  10     2408.02     2281.42    142.08 o 
  -1   0  10     4708.45     4080.66    168.79 o 
   0   0  10       12.23       15.14      3.83 o 
   1   0  10     2476.75     2778.54    871.94 o 
   2   0  10       17.89       28.99     16.43 o 
   3   0  10        0.02        2.13     19.93 o 
   4   0  10     2073.66     2087.91    576.79 o 
   5   0  10      271.11      248.75     87.08 o 
   6   0  10      605.55      483.41    149.95 o 
   7   0  10        2.69       12.12     10.18 o 
  -7   1  10      267.41      248.13     41.05 o 
  -6   1  10        7.00        7.51      6.71 o 
  -5   1  10       10.64       11.28      2.70 o 
  -4   1  10      136.54      140.72     11.20 o 
  -3   1  10     2497.22     2390.88     78.01 o 
  -2   1  10      775.28      818.50     40.57 o 
  -1   1  10      725.10      710.56     37.62 o 
   0   1  10     3282.02     3408.41    125.90 o 
   1   1  10      416.87      389.81     22.96 o 
   2   1  10     1652.18     1633.88    130.82 o 
   3   1  10      652.08      600.64    115.97 o 
   4   1  10      269.88      216.20     27.76 o 
   5   1  10       11.73        7.57      8.70 o 
   6   1  10       44.76       19.31     13.17 o 
   7   1  10        2.04       -2.14     14.39 o 
  -7   2  10      328.84      333.37     50.65 o 
  -6   2  10       82.31      112.50     17.09 o 
  -5   2  10        3.81        6.83      3.21 o 
  -4   2  10      151.95      168.33     13.93 o 
  -3   2  10      264.00      224.03     22.91 o 
  -2   2  10        7.51        9.80      4.71 o 
  -1   2  10     3208.15     3226.79    107.62 o 
   0   2  10      655.91      564.05     26.95 o 
   1   2  10     2699.52     3136.66    227.79 o 
   2   2  10     1709.86     1772.93    107.42 o 
   3   2  10      403.50      465.60     86.82 o 
   4   2  10      220.62      202.35     43.22 o 
   5   2  10       19.77       14.88      7.82 o 
   6   2  10       41.84       33.55     14.02 o 
  -7   3  10       20.46       17.92      8.65 o 
  -6   3  10        9.48       17.25      9.21 o 
  -5   3  10      202.81      230.50     21.79 o 
  -4   3  10       51.42       50.43      7.13 o 
  -3   3  10     3436.61     3196.36    246.90 o 
  -2   3  10      905.07      889.90     50.90 o 
  -1   3  10        5.57       -0.09      5.38 o 
   0   3  10       27.54       24.84      3.98 o 
   1   3  10       24.85       39.00      7.43 o 
   2   3  10      357.98      426.15     78.96 o 
   3   3  10       34.78       20.13     11.97 o 
   4   3  10      305.41      301.24     72.89 o 
   5   3  10      188.33      217.59     34.07 o 
   6   3  10      116.11      117.46     20.73 o 
  -7   4  10        0.65       -3.07     11.54 o 
  -6   4  10       12.40       22.78      9.08 o 
  -5   4  10      302.01      287.82     31.28 o 
  -4   4  10       13.99        9.07      4.92 o 
  -3   4  10      429.76      336.27     42.35 o 
  -2   4  10      266.20      235.85     23.14 o 
  -1   4  10     2174.29     1983.27     98.15 o 
   0   4  10     2100.44     2112.00    131.14 o 
   1   4  10       91.26      120.76     19.79 o 
   2   4  10     1459.12     1573.74    119.90 o 
   3   4  10        4.77       13.69     10.44 o 
   4   4  10      636.10      596.32    116.63 o 
   5   4  10       92.74       92.97     19.06 o 
   6   4  10       10.89       12.71     16.37 o 
  -7   5  10        8.08       15.89     14.99 o 
  -6   5  10       11.18       25.52      8.21 o 
  -5   5  10      199.95      199.21     21.02 o 
  -4   5  10        2.81        4.22      3.82 o 
  -3   5  10      332.14      276.73     32.38 o 
  -2   5  10       72.07       66.01      5.31 o 
  -1   5  10      179.43      190.32     24.70 o 
   0   5  10      431.18      454.21     39.19 o 
   1   5  10      966.65     1027.28     84.61 o 
   2   5  10       49.46       60.57     11.64 o 
   3   5  10     3992.30     4195.55    135.14 o 
   4   5  10       48.85       60.51     16.42 o 
   5   5  10      528.74      563.81     95.32 o 
   6   5  10      161.39      160.55     41.00 o 
  -7   6  10       83.45       84.47     18.22 o 
  -6   6  10      550.60      532.04     66.98 o 
  -5   6  10      778.29      852.98     80.42 o 
  -4   6  10      121.27      113.53     16.35 o 
  -3   6  10      896.36      853.61     63.83 o 
  -2   6  10     3668.68     4063.37    169.63 o 
  -1   6  10      972.00      856.07     62.04 o 
   0   6  10     2252.56     2116.99    233.76 o 
   1   6  10     4769.73     4926.74    322.51 o 
   2   6  10     3113.87     3152.28    238.84 o 
   3   6  10      658.52      693.60    100.66 o 
   4   6  10      255.21      236.00     40.18 o 
   5   6  10      104.34       94.76     18.98 o 
   6   6  10      151.97      168.97     35.82 o 
  -7   7  10      113.54      130.87     19.32 o 
  -6   7  10       72.97       68.77     10.93 o 
  -5   7  10       33.39       29.96      8.55 o 
  -4   7  10      493.86      509.37     57.96 o 
  -3   7  10       80.09      111.16      9.91 o 
  -2   7  10     1096.31     1167.71     59.45 o 
  -1   7  10      634.09      713.35    100.63 o 
   0   7  10     1586.07     1687.10     97.54 o 
   1   7  10     1328.38     1389.51    138.53 o 
   2   7  10      869.41     1023.41    200.07 o 
   3   7  10      213.64      256.72     53.77 o 
   4   7  10     1017.15      930.57    190.68 o 
   5   7  10      264.42      270.46     48.52 o 
   6   7  10      182.19      136.51     49.33 o 
  -6   8  10      385.52      368.61     48.26 o 
  -5   8  10       42.93       54.96      9.09 o 
  -4   8  10      180.38      245.39     29.00 o 
  -3   8  10      988.35      949.13     71.34 o 
  -2   8  10        0.75        0.10      6.94 o 
  -1   8  10      255.98      257.41     32.58 o 
   0   8  10       84.78       83.94     23.99 o 
   1   8  10      363.26      408.10     74.78 o 
   2   8  10        4.62        4.58     12.16 o 
   3   8  10       12.71       12.83      9.96 o 
   4   8  10       39.89       61.60     15.79 o 
   5   8  10      169.25      116.50     36.15 o 
  -6   9  10      121.92      109.54     15.97 o 
  -5   9  10      132.20      124.14     14.79 o 
  -4   9  10       25.49       23.57      6.06 o 
  -3   9  10        0.44        3.26      7.84 o 
  -2   9  10      426.70      370.64     62.61 o 
  -1   9  10        0.03        4.79      8.33 o 
   0   9  10       34.40       32.27      7.35 o 
   1   9  10       18.96       23.10     20.59 o 
   2   9  10        2.84       -1.01      9.75 o 
   3   9  10      153.33      115.84     23.13 o 
   4   9  10      254.57      240.29     40.81 o 
   5   9  10       41.97       42.99     20.48 o 
  -5  10  10      624.86      676.02     99.52 o 
  -4  10  10      392.90      410.75     56.07 o 
  -3  10  10      532.57      528.04     60.54 o 
  -2  10  10      341.68      345.17     43.91 o 
  -1  10  10       62.05       73.25     11.14 o 
   0  10  10      710.99      670.86     49.62 o 
   1  10  10      233.54      188.49     33.53 o 
   2  10  10        0.76        5.22     17.90 o 
   3  10  10        7.40       -5.88     17.55 o 
   4  10  10       13.97        7.54     14.60 o 
  -5  11  10        1.37       10.94     14.80 o 
  -4  11  10        1.54       16.59     15.51 o 
  -3  11  10      686.16      653.71     91.08 o 
  -2  11  10        3.93       -8.81     10.94 o 
  -1  11  10     1052.45     1114.73    116.69 o 
   0  11  10      150.95      159.12     46.78 o 
   1  11  10      924.02      804.50    127.96 o 
   2  11  10       71.21       87.69     19.94 o 
   3  11  10      190.57      167.93     36.35 o 
   4  11  10      124.99      115.57     31.97 o 
  -4  12  10      115.89      159.54     57.51 o 
  -3  12  10      685.25      440.98     88.78 o 
  -2  12  10        0.42       13.13      5.53 o 
  -1  12  10     1883.75     1809.75    165.52 o 
   0  12  10     1424.88     1560.99    150.59 o 
   1  12  10      116.46      119.54     18.79 o 
   2  12  10      107.11      118.13     28.95 o 
   3  12  10      137.02      151.80     31.68 o 
  -3  13  10       34.21       31.35     10.42 o 
  -2  13  10      126.16      157.47     34.15 o 
  -1  13  10        0.11        0.18     19.09 o 
   0  13  10       23.71       20.12     11.61 o 
   1  13  10      136.08      118.54     24.32 o 
   2  13  10      205.19      211.10     50.01 o 
  -1  14  10       56.85       90.58     28.86 o 
   0  14  10      111.39      112.84     32.25 o 
  -7   1  11        0.74       11.05      8.86 o 
  -6   1  11       86.37       92.70     16.42 o 
  -5   1  11     4639.20     5023.22    137.82 o 
  -4   1  11      816.21      818.84     59.88 o 
  -3   1  11     1327.03     1297.35     67.34 o 
  -2   1  11      196.19      192.96     24.16 o 
  -1   1  11       44.71       43.86      6.21 o 
   0   1  11       89.06       83.54     17.88 o 
   1   1  11       71.41       96.86     14.91 o 
   2   1  11      482.22      534.95    123.52 o 
   3   1  11      863.77      885.12     68.52 o 
   4   1  11     1271.94     1353.16     57.16 o 
   5   1  11      472.10      386.49     95.85 o 
   6   1  11       34.55       20.89     14.13 o 
  -7   2  11      525.14      419.01     71.92 o 
  -6   2  11      294.55      309.23     39.58 o 
  -5   2  11     1586.96     1593.98    103.95 o 
  -4   2  11      208.36      189.70     18.19 o 
  -3   2  11      852.45      913.39     61.29 o 
  -2   2  11     1726.70     1552.67     55.95 o 
  -1   2  11      855.57      813.45     42.15 o 
   0   2  11       36.82       29.10      5.71 o 
   1   2  11        4.58       10.48      8.82 o 
   2   2  11      217.42      215.36     32.73 o 
   3   2  11      193.72      163.08     25.90 o 
   4   2  11     1043.10      973.28    182.21 o 
   5   2  11       10.95      -12.02     14.35 o 
   6   2  11      176.78      124.18     34.62 o 
  -7   3  11       57.49       62.87     10.48 o 
  -6   3  11      469.13      557.96     75.72 o 
  -5   3  11      437.44      418.32     46.64 o 
  -4   3  11      148.69      157.18     14.55 o 
  -3   3  11     1710.92     1885.52     82.60 o 
  -2   3  11      833.34      958.14    100.69 o 
  -1   3  11      142.98      153.90     18.69 o 
   0   3  11       25.98       41.52      9.14 o 
   1   3  11      637.14      676.84    135.97 o 
   2   3  11      648.49      737.04    135.33 o 
   3   3  11        4.39       11.91     16.54 o 
   4   3  11      267.57      336.53     46.78 o 
   5   3  11      554.35      454.23    114.39 o 
   6   3  11      446.88      376.64     90.81 o 
  -7   4  11      462.76      445.09     62.56 o 
  -6   4  11       95.21       98.74     12.78 o 
  -5   4  11     1574.23     1974.37     70.33 o 
  -4   4  11      295.12      301.84     30.64 o 
  -3   4  11     1279.14     1329.25    107.24 o 
  -2   4  11     1006.28      983.98     79.20 o 
  -1   4  11     1281.08     1298.57    106.65 o 
   0   4  11     5824.77     5785.93    307.18 o 
   1   4  11      326.96      362.59     75.90 o 
   2   4  11      209.12      192.93     27.01 o 
   3   4  11        1.60      -14.53     16.38 o 
   4   4  11        1.94       16.33     14.42 o 
   5   4  11       26.62       25.30     15.81 o 
   6   4  11        6.93        7.77     11.89 o 
  -7   5  11      284.11      266.92     47.87 o 
  -6   5  11      144.63      121.57     12.96 o 
  -5   5  11        9.53        7.72      8.47 o 
  -4   5  11      377.40      454.21     61.08 o 
  -3   5  11       23.86       28.35      4.78 o 
  -2   5  11      678.27      669.26     58.45 o 
  -1   5  11        6.30        1.40      5.37 o 
   0   5  11       12.65       22.46     12.38 o 
   1   5  11        8.12       20.24     21.65 o 
   2   5  11     2285.20     2460.93    159.68 o 
   3   5  11      513.77      539.00    102.45 o 
   4   5  11     1088.79     1008.58    267.07 o 
   5   5  11        3.99       24.23     23.19 o 
   6   5  11       94.93       65.14     15.67 o 
  -6   6  11       11.40       -0.47     13.08 o 
  -5   6  11       16.00        1.45      9.94 o 
  -4   6  11        0.04       -1.02      5.21 o 
  -3   6  11      109.00      143.88     14.85 o 
  -2   6  11      475.77      533.96     54.61 o 
  -1   6  11      484.87      518.19     66.49 o 
   0   6  11      916.72      984.81     65.30 o 
   1   6  11      436.95      442.03     88.20 o 
   2   6  11        1.02        3.70     12.50 o 
   3   6  11      715.55      670.55    121.54 o 
   4   6  11      399.44      387.72     85.93 o 
   5   6  11       13.57        2.25     11.29 o 
  -6   7  11       10.22       35.89     12.28 o 
  -5   7  11        2.06        1.32      6.27 o 
  -4   7  11      419.15      380.16     90.35 o 
  -3   7  11      356.70      295.61     46.81 o 
  -2   7  11      236.82      261.62     44.63 o 
  -1   7  11       65.71       71.95     10.34 o 
   0   7  11      503.02      446.34     42.54 o 
   1   7  11      522.83      517.60     99.43 o 
   2   7  11       10.23        2.10      9.47 o 
   3   7  11      421.31      425.39     82.94 o 
   4   7  11      866.91      700.48    157.54 o 
   5   7  11      471.15      335.63     99.79 o 
  -6   8  11      124.39      125.24     19.24 o 
  -5   8  11      459.16      527.26    108.33 o 
  -4   8  11      375.81      355.46     57.92 o 
  -3   8  11       75.90       66.40      8.08 o 
  -2   8  11      154.92      179.23     16.65 o 
  -1   8  11       16.96       14.37      6.70 o 
   0   8  11        2.58        5.67      7.70 o 
   1   8  11      425.61      513.97    103.53 o 
   2   8  11        6.11       -2.29     22.15 o 
   3   8  11      149.06      115.71     21.60 o 
   4   8  11        3.51       -0.81     10.42 o 
   5   8  11      250.31      230.54     68.82 o 
  -5   9  11     1388.58     1784.51     75.66 o 
  -4   9  11     1684.21     1918.15     73.41 o 
  -3   9  11     2160.28     2270.52     90.63 o 
  -2   9  11      533.40      620.48     73.49 o 
  -1   9  11     2002.17     2107.33     65.87 o 
   0   9  11       81.87       94.41     11.86 o 
   1   9  11        1.59       18.35     11.06 o 
   2   9  11      277.64      315.72     60.34 o 
   3   9  11      950.94     1071.50     83.38 o 
   4   9  11      297.17      305.98     84.72 o 
  -5  10  11        6.60       13.14      7.36 o 
  -4  10  11       98.17      109.44     21.99 o 
  -3  10  11       68.60       61.97     11.10 o 
  -2  10  11       54.01       40.33     10.25 o 
  -1  10  11      124.49      131.26     17.36 o 
   0  10  11      238.20      252.51     27.08 o 
   1  10  11       80.62       94.91     15.27 o 
   2  10  11      120.86      147.05     30.91 o 
   3  10  11        0.10        4.66     14.59 o 
   4  10  11        0.00       18.78     16.20 o 
  -4  11  11      154.56      146.65     22.96 o 
  -3  11  11      104.39      118.89     19.12 o 
  -2  11  11       31.59       36.96      8.17 o 
  -1  11  11      316.58      291.84     41.67 o 
   0  11  11       14.83        6.89     12.15 o 
   1  11  11       95.90       80.60     21.02 o 
   2  11  11      598.15      444.80    156.37 o 
   3  11  11       20.56       27.59     17.87 o 
  -3  12  11      298.45      257.77     88.29 o 
  -2  12  11      125.30      125.83     30.69 o 
  -1  12  11        3.84       -5.59     17.70 o 
   0  12  11       50.61       63.26     15.21 o 
   1  12  11       19.30       12.23     12.56 o 
   2  12  11      104.05      111.49     18.75 o 
  -2  13  11       45.61       51.32     15.57 o 
  -1  13  11        0.68      -14.48     19.22 o 
   0  13  11       10.02       17.77     12.06 o 
   1  13  11        6.67       12.22     20.73 o 
  -7   0  12       43.37       50.97     17.33 o 
  -6   0  12        1.57        8.76     15.89 o 
  -5   0  12       24.16      -17.15     20.23 o 
  -4   0  12     3498.98     4370.34    268.71 o 
  -2   0  12      448.30      516.14     51.23 o 
  -1   0  12        4.09        0.23      6.73 o 
   0   0  12        3.07        6.29      5.45 o 
   1   0  12     1373.52     1463.94    151.14 o 
   2   0  12      736.78      770.04    253.07 o 
   3   0  12      356.55      413.28    213.03 o 
   4   0  12      647.03      613.50    152.59 o 
   5   0  12     1265.74     1229.60    105.92 o 
   6   0  12      274.80      282.93    113.02 o 
  -7   1  12      545.10      414.38     91.95 o 
  -6   1  12      640.64      578.51     85.09 o 
  -5   1  12       74.79       71.93     11.25 o 
  -4   1  12      255.97      228.99     18.99 o 
  -3   1  12        1.81        7.98      5.05 o 
  -2   1  12     3441.47     3623.28    166.82 o 
  -1   1  12      352.00      345.57     62.64 o 
   0   1  12     2290.47     2421.64    316.80 o 
   1   1  12     2563.06     2588.95    148.48 o 
   2   1  12     1819.59     1819.74    180.56 o 
   3   1  12     1056.77     1009.90    197.70 o 
   4   1  12       21.61        5.33     16.66 o 
   5   1  12      501.18      555.66    271.59 o 
   6   1  12      202.73      144.71     66.02 o 
  -7   2  12       59.99       17.64     29.11 o 
  -6   2  12      308.86      287.82     47.18 o 
  -5   2  12        3.62       10.66      4.95 o 
  -4   2  12      375.88      290.62     40.67 o 
  -3   2  12      243.61      213.29     21.75 o 
  -2   2  12     3581.42     3576.40    164.14 o 
  -1   2  12      421.69      474.38     48.53 o 
   0   2  12      604.43      583.91     70.79 o 
   1   2  12       16.60       22.23      6.58 o 
   2   2  12       38.31       15.70      9.18 o 
   3   2  12      111.42      111.87     21.05 o 
   4   2  12       82.02       52.49     18.47 o 
   5   2  12        1.09       21.89     12.61 o 
   6   2  12      241.84      207.34     51.26 o 
  -7   3  12      720.72      675.81    130.58 o 
  -6   3  12      129.90      111.81     20.03 o 
  -5   3  12      327.59      374.46     45.22 o 
  -4   3  12        2.02        2.39      5.10 o 
  -3   3  12       55.18       59.69      6.45 o 
  -2   3  12        1.54       -1.80      9.50 o 
  -1   3  12       51.62       62.75     17.17 o 
   0   3  12     1415.78     1368.23     95.77 o 
   1   3  12     2172.34     2371.59    114.36 o 
   2   3  12       66.45       58.36      9.18 o 
   3   3  12       18.93       20.75      9.17 o 
   4   3  12        0.51        8.25     12.18 o 
   5   3  12        4.11        2.09      9.60 o 
  -6   4  12       46.20       40.61     14.62 o 
  -5   4  12      367.98      365.75     42.13 o 
  -4   4  12        0.14        8.13      8.56 o 
  -3   4  12        2.18        5.57      4.27 o 
  -2   4  12      191.00      194.21     26.56 o 
  -1   4  12       18.87       18.33      6.29 o 
   0   4  12       16.12        9.18      7.12 o 
   1   4  12      491.66      529.18    109.24 o 
   2   4  12      981.02     1040.01    110.96 o 
   3   4  12        0.46        3.68     12.24 o 
   4   4  12      490.62      504.02     89.82 o 
   5   4  12      204.93      152.54     43.82 o 
  -6   5  12       98.09       92.31     12.05 o 
  -5   5  12       39.24       44.23      9.52 o 
  -4   5  12      103.30      111.30     13.64 o 
  -3   5  12        0.52       -0.27      5.60 o 
  -2   5  12       17.23        9.92      9.54 o 
  -1   5  12      542.46      436.82     59.31 o 
   0   5  12       49.53       48.35      8.90 o 
   1   5  12       20.78        7.06     11.48 o 
   2   5  12      501.21      517.62    105.68 o 
   3   5  12      196.61      181.94     34.88 o 
   4   5  12      183.07      146.54     31.87 o 
   5   5  12        2.84        3.71      9.42 o 
  -6   6  12        2.24        1.38     11.18 o 
  -5   6  12        0.25        3.10      9.87 o 
  -4   6  12        1.95       13.43      7.42 o 
  -3   6  12      171.57      141.96     36.60 o 
  -2   6  12      847.75      920.60     76.43 o 
  -1   6  12       37.56       61.54     10.69 o 
   0   6  12      267.82      287.99     56.09 o 
   1   6  12      219.95      240.10     33.40 o 
   2   6  12      324.43      343.57     58.25 o 
   3   6  12      329.69      415.55     70.52 o 
   4   6  12      866.66      755.38    189.79 o 
   5   6  12      110.11      111.85     26.11 o 
  -6   7  12      101.55      109.52     19.83 o 
  -5   7  12      144.86      149.72     18.09 o 
  -4   7  12       21.08       30.93      7.95 o 
  -3   7  12      147.63      180.41     25.31 o 
  -2   7  12      172.64      200.30     25.32 o 
  -1   7  12     1020.42     1054.42    108.35 o 
   0   7  12     1146.29     1273.42     87.23 o 
   1   7  12      665.88      709.98    128.63 o 
   2   7  12     1056.90     1287.78     83.48 o 
   3   7  12       52.80       43.52     31.99 o 
   4   7  12       98.11       89.80     24.28 o 
  -5   8  12      337.36      377.07     60.61 o 
  -4   8  12      302.62      343.84     41.89 o 
  -3   8  12      725.26      734.46     86.06 o 
  -2   8  12     1410.55     1585.61     74.62 o 
  -1   8  12      227.32      216.11     29.69 o 
   0   8  12        2.12       15.01     15.51 o 
   1   8  12       72.71       53.04     18.77 o 
   2   8  12       39.27       75.19     17.99 o 
   3   8  12      384.66      340.03     72.97 o 
   4   8  12      361.97      352.43    103.85 o 
  -5   9  12       28.23       22.33      9.35 o 
  -4   9  12       48.74       71.76     13.08 o 
  -3   9  12        0.01        0.65      6.80 o 
  -2   9  12      398.64      349.17     45.92 o 
  -1   9  12      187.89      194.49     21.31 o 
   0   9  12       43.92       62.92     11.37 o 
   1   9  12       27.93        1.39     10.07 o 
   2   9  12      274.12      278.76     45.20 o 
   3   9  12       25.42       16.67     10.92 o 
   4   9  12      244.05      184.51     91.18 o 
  -4  10  12       55.19       40.03     12.98 o 
  -3  10  12       38.55       33.65      6.87 o 
  -2  10  12       13.23       22.58      6.07 o 
  -1  10  12       66.05       51.12     19.11 o 
   0  10  12      131.00      101.22     16.48 o 
   1  10  12      337.15      285.09     71.81 o 
   2  10  12       81.35       70.88     18.48 o 
   3  10  12      457.97      350.89    112.16 o 
  -3  11  12       33.78       29.89      9.53 o 
  -2  11  12       92.11      111.14     16.90 o 
  -1  11  12      143.05      170.65     21.06 o 
   0  11  12      517.75      576.50     94.44 o 
   1  11  12     1319.41     1422.42    185.83 o 
   2  11  12      444.30      489.93    116.27 o 
  -2  12  12       12.64       18.70     10.74 o 
  -1  12  12      247.63      215.74     48.20 o 
   0  12  12      124.53       98.15     32.83 o 
   1  12  12      235.74      197.57     56.85 o 
  -6   1  13        1.86        4.72      5.75 o 
  -5   1  13      268.53      273.47     38.97 o 
  -4   1  13     1606.92     1699.77     70.96 o 
  -3   1  13      113.16       99.93     17.93 o 
  -2   1  13        4.79        6.69      6.16 o 
  -1   1  13     3509.34     3750.58    172.33 o 
   0   1  13      523.12      419.97     55.84 o 
   1   1  13       73.03       52.91     15.09 o 
   2   1  13      108.73      104.39     27.95 o 
   3   1  13       30.94       15.17     34.12 o 
   4   1  13      401.79      351.36     98.01 o 
   5   1  13       69.08       63.18     30.93 o 
  -6   2  13      481.91      412.13     78.26 o 
  -5   2  13      855.74      834.21    118.71 o 
  -4   2  13      235.50      247.46     29.48 o 
  -3   2  13        6.22        4.91      6.08 o 
  -2   2  13      116.47       94.33     16.77 o 
  -1   2  13     1697.02     1557.92    134.66 o 
   0   2  13      307.53      314.06     34.48 o 
   1   2  13     1155.58     1236.68     85.22 o 
   2   2  13        3.64        6.05     10.73 o 
   3   2  13      564.36      502.21    128.12 o 
   4   2  13       58.51       49.29     14.54 o 
   5   2  13       81.29       78.46     33.33 o 
  -6   3  13      593.69      618.48    137.53 o 
  -5   3  13      119.34      122.46     16.49 o 
  -4   3  13     1220.11     1167.78     95.24 o 
  -3   3  13      234.25      205.23     23.56 o 
  -2   3  13       15.06        6.68      5.10 o 
  -1   3  13      695.62      672.17     93.93 o 
   0   3  13      940.56     1006.02     91.77 o 
   1   3  13      315.28      268.84     50.48 o 
   2   3  13       17.53       -0.50     17.37 o 
   3   3  13        2.63       -1.15     16.67 o 
   4   3  13       10.27        2.18      7.78 o 
   5   3  13       71.39       56.55     21.59 o 
  -6   4  13      261.12      291.27     65.96 o 
  -5   4  13      959.23     1022.58    122.10 o 
  -4   4  13      638.04      617.95     76.86 o 
  -3   4  13      843.31      806.53     52.76 o 
  -2   4  13      478.73      520.03     99.10 o 
  -1   4  13      238.87      223.35     50.10 o 
   0   4  13       30.79       19.74      8.92 o 
   1   4  13      285.80      257.87     35.03 o 
   2   4  13        0.22       -2.24     19.17 o 
   3   4  13      220.04      285.56     69.56 o 
   4   4  13      708.58      624.66    134.96 o 
   5   4  13       35.69       47.42     19.09 o 
  -6   5  13      342.64      349.59     57.77 o 
  -5   5  13       96.55      110.73     15.28 o 
  -4   5  13       13.99       28.20      7.79 o 
  -3   5  13      429.56      440.31     47.99 o 
  -2   5  13       30.44       23.71     24.59 o 
  -1   5  13       85.14       67.43     12.62 o 
   0   5  13      131.50      111.88     19.92 o 
   1   5  13       82.10      121.73     24.89 o 
   2   5  13      277.71      242.47     39.10 o 
   3   5  13       42.35       50.03     14.42 o 
   4   5  13        1.16        1.57     36.88 o 
  -5   6  13      603.02      754.63    106.53 o 
  -4   6  13      351.15      341.11     40.39 o 
  -3   6  13       15.43       17.64      7.71 o 
  -2   6  13      776.29      731.50    124.12 o 
  -1   6  13      167.98      174.11     21.55 o 
   0   6  13       10.13       18.47      9.80 o 
   1   6  13       43.17       48.46     18.47 o 
   2   6  13       33.87       23.32     11.04 o 
   3   6  13      317.72      314.47     64.47 o 
   4   6  13      281.72      247.51     53.11 o 
  -5   7  13       65.80       63.61      9.34 o 
  -4   7  13       12.59       17.13      8.29 o 
  -3   7  13      488.40      394.33     55.76 o 
  -2   7  13       85.36      108.27     16.10 o 
  -1   7  13       76.58       53.97     13.04 o 
   0   7  13       15.71       11.68      6.44 o 
   1   7  13       15.27       17.29     11.21 o 
   2   7  13      874.46      732.63    176.39 o 
   3   7  13        8.17       21.68     11.35 o 
   4   7  13      111.42       73.92     43.07 o 
  -4   8  13      441.80      424.09     70.11 o 
  -3   8  13      114.71      134.64     17.96 o 
  -2   8  13      619.53      615.86     78.63 o 
  -1   8  13      343.48      327.60     45.04 o 
   0   8  13      549.91      553.58    125.65 o 
   1   8  13      257.56      219.87     53.69 o 
   2   8  13      142.64      146.84     35.34 o 
   3   8  13       37.47        6.10     16.26 o 
  -4   9  13      354.91      317.79     65.92 o 
  -3   9  13      897.93      674.68     96.04 o 
  -2   9  13      914.83      892.68    129.22 o 
  -1   9  13      743.59      854.83    151.00 o 
   0   9  13      864.81      889.56     98.35 o 
   1   9  13       66.32       82.80     15.10 o 
   2   9  13       22.45       17.28     15.19 o 
   3   9  13       28.97       21.11     14.99 o 
  -3  10  13       72.19       76.97     12.87 o 
  -2  10  13      464.74      475.55     94.02 o 
  -1  10  13       63.42       62.04     16.57 o 
   0  10  13      279.15      250.27     33.41 o 
   1  10  13      320.31      311.68     45.92 o 
   2  10  13      115.00      122.48     20.28 o 
  -2  11  13        0.92        3.56     12.56 o 
  -1  11  13      533.28      477.42     87.44 o 
   0  11  13      332.54      410.60     59.64 o 
   1  11  13       66.55       79.64     34.20 o 
  -5   0  14       79.38       51.97     16.58 o 
  -4   0  14      238.54      247.46     44.36 o 
  -3   0  14      353.65      303.20     98.81 o 
  -2   0  14      230.84      202.99     65.40 o 
  -1   0  14      225.58      171.43     63.68 o 
   0   0  14      564.02      473.61    188.77 o 
   1   0  14      611.52      480.84    147.05 o 
   2   0  14       35.50       16.37     13.32 o 
   3   0  14      409.42      397.87    130.51 o 
   4   0  14        0.12       12.97     10.98 o 
  -6   1  14       20.81        6.43     17.21 o 
  -5   1  14       33.41       15.31      9.70 o 
  -4   1  14      235.64      245.98     28.41 o 
  -3   1  14      207.16      162.86     33.57 o 
  -2   1  14      209.89      130.14     27.85 o 
  -1   1  14       16.16       24.10      7.65 o 
   0   1  14       84.69       68.52     21.96 o 
   1   1  14        0.18       25.65     16.19 o 
   2   1  14      232.36      182.70     37.99 o 
   3   1  14      281.59      243.69     79.17 o 
   4   1  14      579.34      421.13    105.93 o 
  -5   2  14      844.44      727.90    108.69 o 
  -4   2  14       34.51       41.12      6.56 o 
  -3   2  14       13.48       15.37      9.07 o 
  -2   2  14      184.25      156.45     32.83 o 
  -1   2  14       81.09       91.31     13.55 o 
   0   2  14      114.70      129.63     37.75 o 
   1   2  14      396.38      405.97    124.55 o 
   2   2  14      283.84      407.87     85.25 o 
   3   2  14      115.21      146.59     43.48 o 
   4   2  14       79.39       72.20     33.20 o 
  -5   3  14       32.88       32.01      7.17 o 
  -4   3  14      543.24      490.77     71.66 o 
  -3   3  14      990.19     1112.15     64.06 o 
  -2   3  14     1002.89     1119.60     81.73 o 
  -1   3  14      489.96      480.59    145.70 o 
   0   3  14      653.38      595.28    111.52 o 
   1   3  14       44.92       53.25     17.68 o 
   2   3  14      256.51      226.93     40.95 o 
   3   3  14       48.29       40.19     19.40 o 
   4   3  14      104.77      119.24     22.95 o 
  -5   4  14      213.81      184.27     31.68 o 
  -4   4  14      331.55      309.68     51.11 o 
  -3   4  14       47.40       49.32      7.49 o 
  -2   4  14       98.81      120.43     53.96 o 
  -1   4  14        0.19        6.69      8.53 o 
   0   4  14     1072.12      992.06    169.41 o 
   1   4  14        0.77      -15.18     18.62 o 
   2   4  14      593.84      540.45    132.47 o 
   3   4  14      494.41      453.87     90.28 o 
   4   4  14       53.56       33.49     24.90 o 
  -5   5  14        0.02       11.52      8.82 o 
  -4   5  14        4.93        1.05      4.89 o 
  -3   5  14       29.75       32.05      8.36 o 
  -2   5  14       36.45       33.16     21.01 o 
  -1   5  14      284.20      240.37     57.98 o 
   0   5  14        5.19       11.61      9.04 o 
   1   5  14     1045.90      978.65    111.89 o 
   2   5  14     1637.05     1658.68     79.63 o 
   3   5  14      535.73      459.69    114.34 o 
  -5   6  14      674.55      631.38     95.96 o 
  -4   6  14       43.15       28.52     10.10 o 
  -3   6  14      281.29      259.62     37.58 o 
  -2   6  14      358.94      353.56     51.78 o 
  -1   6  14        0.11        9.61     11.60 o 
   0   6  14      558.23      582.99    112.36 o 
   1   6  14      979.21      916.95     83.59 o 
   2   6  14      579.08      524.58    122.00 o 
   3   6  14     1164.02     1361.74    245.56 o 
  -4   7  14       83.19       70.96     17.39 o 
  -3   7  14       21.60       27.54     10.35 o 
  -2   7  14       15.43       20.33      8.58 o 
  -1   7  14       30.26       16.77     13.92 o 
   0   7  14      143.15      146.97     38.48 o 
   1   7  14       10.46       18.58      9.29 o 
   2   7  14      117.11      103.28     24.36 o 
   3   7  14      297.39      257.25     66.52 o 
  -3   8  14      190.83      146.70     24.54 o 
  -2   8  14        0.03        6.16      6.63 o 
  -1   8  14       97.09      106.61     17.06 o 
   0   8  14       17.43       19.60     11.52 o 
   1   8  14       87.07       59.47     25.81 o 
   2   8  14        2.73      -15.31     16.40 o 
  -3   9  14      221.42      194.81     37.79 o 
  -2   9  14        6.22       16.58      8.35 o 
  -1   9  14      307.46      363.84     43.45 o 
   0   9  14      364.25      270.82     47.05 o 
   1   9  14       16.54        4.74     17.70 o 
  -1  10  14       18.18       35.42      9.87 o 
   0  10  14       15.35        8.95     15.23 o 
  -5   1  15      392.67      410.88     69.26 o 
  -4   1  15      221.04      191.04     27.04 o 
  -3   1  15      380.23      389.09     77.00 o 
  -2   1  15      837.25      959.51    106.02 o 
  -1   1  15       61.55       76.56     20.87 o 
   0   1  15      100.24       89.88     23.36 o 
   1   1  15        8.85        9.88     14.53 o 
   2   1  15        2.94      -19.98     19.98 o 
   3   1  15       62.93       78.21     19.92 o 
  -5   2  15        0.73       11.39     22.97 o 
  -4   2  15        8.78       -7.67     10.92 o 
  -3   2  15      116.36      100.72     25.67 o 
  -2   2  15       30.90       45.12     14.55 o 
  -1   2  15        0.59       -6.74     15.87 o 
   0   2  15      217.54      246.93     51.34 o 
   1   2  15        1.02       -2.89     14.16 o 
   2   2  15        0.41       -7.23     22.08 o 
   3   2  15       20.46       14.08     13.29 o 
  -4   3  15      431.91      326.63     58.86 o 
  -3   3  15      110.21       98.04     18.35 o 
  -2   3  15      328.33      211.02     72.95 o 
  -1   3  15     2709.15     3033.58     89.23 o 
   0   3  15     1160.96     1165.56    272.72 o 
   1   3  15     1310.91     1580.90    106.88 o 
   2   3  15     2071.03     2508.61     98.17 o 
   3   3  15      592.26      571.49    171.00 o 
  -4   4  15      684.33      540.30    104.78 o 
  -3   4  15      392.75      361.35     56.59 o 
  -2   4  15      768.63      580.73    143.24 o 
  -1   4  15      807.00      548.24    172.91 o 
   0   4  15      101.41      131.68     20.12 o 
   1   4  15      545.13      401.83    115.92 o 
   2   4  15        9.22       18.52     13.14 o 
   3   4  15        0.71        6.48     15.94 o 
  -4   5  15       37.74       27.65     10.56 o 
  -3   5  15       10.83       12.34      5.90 o 
  -2   5  15       52.84       39.97     19.09 o 
  -1   5  15       69.55       78.56     25.03 o 
   0   5  15      377.02      244.06     64.80 o 
   1   5  15      573.92      482.72    133.78 o 
   2   5  15       82.70      100.22     25.60 o 
  -3   6  15      415.23      352.24     64.93 o 
  -2   6  15      356.23      288.38     37.83 o 
  -1   6  15       93.30      124.24     30.61 o 
   0   6  15      389.92      384.52     89.63 o 
   1   6  15       86.23       73.12     15.75 o 
   2   6  15      179.69      142.68     33.82 o 
  -3   7  15      175.20      163.07     42.78 o 
  -2   7  15      114.83      128.04     25.54 o 
  -1   7  15      553.85      287.66     69.58 o 
   0   7  15     1081.16     1267.20    210.61 o 
   1   7  15      184.65      174.51     42.49 o 
  -2   8  15       80.83       86.87     23.89 o 
  -1   8  15      415.12      363.14     63.72 o 
   0   8  15       30.80       23.81     13.39 o 
   1   8  15      181.55      210.09     57.34 o 
  -3   0  16       28.66       33.02     16.54 o 
  -2   0  16      155.35      171.55     38.46 o 
  -1   0  16       23.61       41.06     24.88 o 
   0   0  16       94.80      146.32     51.20 o 
   1   0  16      104.48      109.43     47.31 o 
   2   0  16      393.18      326.48    174.15 o 
  -3   1  16     1111.06      975.23    322.69 o 
  -2   1  16      112.23       91.81     26.83 o 
  -1   1  16       79.19       70.10     16.93 o 
   0   1  16        5.01        3.12     13.65 o 
   1   1  16       73.94       46.72     15.21 o 
   2   1  16      207.42      174.55     58.68 o 
  -3   2  16       89.09       47.28     22.99 o 
  -2   2  16        6.17       15.79     10.57 o 
  -1   2  16       27.98        4.13     12.46 o 
   0   2  16       38.36       16.04     23.53 o 
   1   2  16       23.48       19.44     10.55 o 
   2   2  16        1.00       13.72     19.21 o 
  -3   3  16       91.22       66.80     11.96 o 
  -2   3  16       10.22        8.20      7.23 o 
  -1   3  16      668.26      534.03    149.70 o 
   0   3  16      104.19      119.40     47.95 o 
   1   3  16       31.60       19.77     17.71 o 
   2   3  16        3.20       -6.47     29.10 o 
  -3   4  16      249.74      183.91     48.45 o 
  -2   4  16        3.99        9.40      8.27 o 
   0   4  16      212.25      212.88     48.76 o 
   1   4  16      157.59      165.48     54.56 o 
   2   4  16       42.08       48.49     22.37 o 
  -2   5  16      367.43      254.69     76.46 o 
  -1   5  16      757.95      679.46    184.91 o 
   0   5  16      684.65      599.11    166.90 o 
   1   5  16        0.25        1.10      8.39 o 
  -2   6  16       46.00       33.80     11.14 o 
  -1   6  16       14.84       -0.86     10.22 o 
   0   6  16        0.80        2.30     16.62 o 
  -2   1  17      546.66      225.13    183.14 o 
  -1   1  17      253.76      250.93     69.80 o 
   0   1  17      227.51      201.40     65.84 o 
  -2   2  17      344.19      280.86     89.78 o 
  -1   2  17        9.07       10.78     10.65 o 
   0   2  17     1026.46     1128.34    209.60 o 
  -1   3  17      156.42      133.49     44.63 o 
                                                 
